# Supplementary material for: ﻿Four new species and two newly recorded species of Limacodidae (Lepidoptera, Zygaenoidea) from China
Source: Zookeys. 2022 Oct 7;1123:205–19. doi: 10.3897/zookeys.1123.77217 (PMC9836738; doi:10.3897/zookeys.1123.77217)
Supplement: XML Treatment for Kitanola [file zookeys.1123.77217-treatment1.xml]

<!DOCTYPE tp:taxon-treatment
  PUBLIC "-//TaxonX//DTD Taxonomic Treatment Publishing DTD v0 20100105//EN" "tax-treatment-NSO.dtd">
<tp:taxon-treatment xmlns:tp="http://www.plazi.org/taxpub"><tp:treatment-meta><kwd-group><label>Taxon classification</label><kwd>
              <named-content content-type="kingdom">Animalia</named-content>
            </kwd><kwd>
              <named-content content-type="order">Lepidoptera</named-content>
            </kwd><kwd>
              <named-content content-type="family">Limacodidae</named-content>
            </kwd></kwd-group><mixed-citation publication-type="journal"><person-group><name><surname>Wu</surname><given-names>Jun</given-names></name><name><surname>Solovyev</surname><given-names>Alexey V.</given-names></name><name><surname>Han</surname><given-names>Hui-Lin</given-names></name></person-group><article-title>﻿Four new species and two newly recorded species of <tp:taxon-name><tp:taxon-name-part taxon-name-part-type="family">Limacodidae</tp:taxon-name-part></tp:taxon-name> (<tp:taxon-name><tp:taxon-name-part taxon-name-part-type="order">Lepidoptera</tp:taxon-name-part></tp:taxon-name>, <tp:taxon-name><tp:taxon-name-part taxon-name-part-type="superfamily">Zygaenoidea</tp:taxon-name-part></tp:taxon-name>) from China</article-title><source>Zookeys</source><day>07</day><month>10</month><year>2022</year><volume>1123</volume><fpage>205</fpage><lpage>219</lpage><pub-id pub-id-type="doi">10.3897/zookeys.1123.77217</pub-id></mixed-citation></tp:treatment-meta><tp:nomenclature><label>﻿Genus</label><tp:taxon-name>
            <object-id xmlns:xlink="http://www.w3.org/1999/xlink" content-type="arpha" xlink:type="simple">CE9EEDCE-CF3A-5364-B3D2-69A1CA868559</object-id>
            <tp:taxon-name-part taxon-name-part-type="genus" reg="Kitanola">Kitanola</tp:taxon-name-part>
          </tp:taxon-name><tp:taxon-authority>Matsumura, 1925</tp:taxon-authority><tp:nomenclature-citation-list><tp:nomenclature-citation><tp:taxon-name>
                <tp:taxon-name-part taxon-name-part-type="genus" reg="Kitanola">Kitanola</tp:taxon-name-part>
              </tp:taxon-name><comment>Matsumura, 1925: 116. Type species: <tp:taxon-name><tp:taxon-name-part taxon-name-part-type="genus" reg="Kitanola">Kitanola</tp:taxon-name-part><tp:taxon-name-part taxon-name-part-type="species" reg="sachalinensis">sachalinensis</tp:taxon-name-part></tp:taxon-name> Matsumura, 1925.</comment></tp:nomenclature-citation><tp:nomenclature-citation><tp:taxon-name>
                <tp:taxon-name-part taxon-name-part-type="genus" reg="Microcampa">Microcampa</tp:taxon-name-part>
              </tp:taxon-name><comment>Kawada, 1930: 256. Type species: <tp:taxon-name><tp:taxon-name-part taxon-name-part-type="genus" reg="Heterogena">Heterogena</tp:taxon-name-part><tp:taxon-name-part taxon-name-part-type="species" reg="uncula">uncula</tp:taxon-name-part></tp:taxon-name> Staudinger, 1887.</comment></tp:nomenclature-citation><tp:nomenclature-citation><tp:taxon-name>
                <tp:taxon-name-part taxon-name-part-type="genus" reg="Mediocampa">Mediocampa</tp:taxon-name-part>
              </tp:taxon-name><comment>Inoue, 1982: 301. Type species: <tp:taxon-name><tp:taxon-name-part taxon-name-part-type="genus" reg="Kitanola">Kitanola</tp:taxon-name-part><tp:taxon-name-part taxon-name-part-type="species" reg="speciosa">speciosa</tp:taxon-name-part></tp:taxon-name> Inoue, 1956.</comment></tp:nomenclature-citation></tp:nomenclature-citation-list></tp:nomenclature><tp:treatment-sec sec-type="notes" id="SECID0ELGAC"><title>Note.</title><p>Members of the genus <italic><tp:taxon-name><tp:taxon-name-part taxon-name-part-type="genus" reg="Kitanola">Kitanola</tp:taxon-name-part></tp:taxon-name></italic> Matsumura, 1925 are small in size. <italic><tp:taxon-name><tp:taxon-name-part taxon-name-part-type="genus" reg="Kitanola">Kitanola</tp:taxon-name-part></tp:taxon-name></italic> species have up-curved labial palpi, filiform male antennae, and forewing veins R<sub>3</sub>+R<sub>4</sub> stalked with R<sub>5</sub>. The tibial spurs are 0-2-4. The uncus and gnathos in the male genitalia are usually or slightly widened, and the transtilla usually bears a long process. The genus is mainly distributed in eastern Asia and contains 10 species to date, eight of which are recorded from China (<xref ref-type="bibr" rid="B5">Inoue 1956</xref>; <xref ref-type="bibr" rid="B16">Tshistjakov 1995</xref>; <xref ref-type="bibr" rid="B12">Sasaki 1998</xref>; <xref ref-type="bibr" rid="B13">Solovyev 2008</xref>; <xref ref-type="bibr" rid="B20">Wu and Fang 2008</xref>; <xref ref-type="bibr" rid="B3">Hirowatari et al. 2013</xref>).</p></tp:treatment-sec><ref-list><ref id="B5"><mixed-citation xmlns:xlink="http://www.w3.org/1999/xlink" xlink:type="simple"><person-group><name name-style="western"><surname>Inoue</surname><given-names>H</given-names></name></person-group> (<year>1956</year>) <article-title>A new species of <tp:taxon-name><tp:taxon-name-part taxon-name-part-type="family">Heterogeneidae</tp:taxon-name-part></tp:taxon-name>.</article-title><source>Kontyû</source><volume>24</volume>(<issue>3</issue>): <fpage>159</fpage>–<lpage>160</lpage>. [In Japanese]</mixed-citation></ref><ref id="B16"><mixed-citation xmlns:xlink="http://www.w3.org/1999/xlink" xlink:type="simple"><person-group><name name-style="western"><surname>Tshistjakov</surname><given-names>YA</given-names></name></person-group> (<year>1995</year>) <article-title>A review of the <tp:taxon-name><tp:taxon-name-part taxon-name-part-type="family">Limacodidae</tp:taxon-name-part></tp:taxon-name> (<tp:taxon-name><tp:taxon-name-part taxon-name-part-type="order">Lepidoptera</tp:taxon-name-part></tp:taxon-name>) of the Russian Far East.</article-title><source>Far Eastern Entomologist = Dal’nevostochnyi Entomolog</source><volume>7</volume>: <fpage>1</fpage>–<lpage>12</lpage>.</mixed-citation></ref><ref id="B12"><mixed-citation xmlns:xlink="http://www.w3.org/1999/xlink" xlink:type="simple"><person-group><name name-style="western"><surname>Sasaki</surname><given-names>A</given-names></name></person-group> (<year>1998</year>) <article-title>Revision of the genus <italic><tp:taxon-name><tp:taxon-name-part taxon-name-part-type="genus">Kitanola</tp:taxon-name-part></tp:taxon-name></italic> Matsumura (<tp:taxon-name><tp:taxon-name-part taxon-name-part-type="family">Limacodidae</tp:taxon-name-part></tp:taxon-name>) in Japan, with descriptions of two new species. Japan Heterocerists’.</article-title><source>Journal</source><volume>200</volume>: <fpage>417</fpage>–<lpage>423</lpage>. [In Japanese]</mixed-citation></ref><ref id="B13"><mixed-citation xmlns:xlink="http://www.w3.org/1999/xlink" xlink:type="simple"><person-group><name name-style="western"><surname>Solovyev</surname><given-names>AV</given-names></name></person-group> (<year>2008</year>) <article-title>The limacodid moths (<tp:taxon-name><tp:taxon-name-part taxon-name-part-type="order">Lepidoptera</tp:taxon-name-part></tp:taxon-name>: <tp:taxon-name><tp:taxon-name-part taxon-name-part-type="family">Limacodidae</tp:taxon-name-part></tp:taxon-name>) of Russia.</article-title><source>Eversmannia</source><volume>15</volume>(<issue>4</issue>): <fpage>17</fpage>–<lpage>43</lpage>. [In Russian]</mixed-citation></ref><ref id="B20"><mixed-citation xmlns:xlink="http://www.w3.org/1999/xlink" xlink:type="simple"><person-group><name name-style="western"><surname>Wu</surname><given-names>CS</given-names></name><name name-style="western"><surname>Fang</surname><given-names>CL</given-names></name></person-group> (<year>2008</year>) <article-title>Discovery of the genus <italic><tp:taxon-name><tp:taxon-name-part taxon-name-part-type="genus">Kitanola</tp:taxon-name-part></tp:taxon-name></italic> Matsumura from China, with descriptions of seven new species (<tp:taxon-name><tp:taxon-name-part taxon-name-part-type="order">Lepidoptera</tp:taxon-name-part></tp:taxon-name>, <tp:taxon-name><tp:taxon-name-part taxon-name-part-type="family">Limacodidae</tp:taxon-name-part></tp:taxon-name>).</article-title><source>Acta Entomologica Sinica</source><volume>51</volume>(<issue>8</issue>): <fpage>861</fpage>–<lpage>867</lpage>.</mixed-citation></ref><ref id="B3"><mixed-citation xmlns:xlink="http://www.w3.org/1999/xlink" xlink:type="simple"><person-group><name name-style="western"><surname>Hirowatari</surname><given-names>T</given-names></name><name name-style="western"><surname>Nasu</surname><given-names>Y</given-names></name><name name-style="western"><surname>Sakamaki</surname><given-names>Y</given-names></name><name name-style="western"><surname>Kishida</surname><given-names>Y</given-names></name></person-group> (<year>2013</year>) <source>The standard of moths in Japan III.</source><publisher-name>Gakken Education Publishing</publisher-name>, <publisher-loc>Tokyo</publisher-loc>, <size units="page">359 pp</size>. [In Japanese]</mixed-citation></ref></ref-list></tp:taxon-treatment>
