# Supplementary material for: ﻿Four new species and two newly recorded species of Limacodidae (Lepidoptera, Zygaenoidea) from China
Source: Zookeys. 2022 Oct 7;1123:205–19. doi: 10.3897/zookeys.1123.77217 (PMC9836738; doi:10.3897/zookeys.1123.77217)
Supplement: XML Treatment for Kitanola eleganta [file zookeys.1123.77217-treatment3.xml]

<!DOCTYPE tp:taxon-treatment
  PUBLIC "-//TaxonX//DTD Taxonomic Treatment Publishing DTD v0 20100105//EN" "tax-treatment-NSO.dtd">
<tp:taxon-treatment xmlns:tp="http://www.plazi.org/taxpub"><tp:treatment-meta><kwd-group><label>Taxon classification</label><kwd>
              <named-content content-type="kingdom">Animalia</named-content>
            </kwd><kwd>
              <named-content content-type="order">Lepidoptera</named-content>
            </kwd><kwd>
              <named-content content-type="family">Limacodidae</named-content>
            </kwd></kwd-group><mixed-citation publication-type="journal"><person-group><name><surname>Wu</surname><given-names>Jun</given-names></name><name><surname>Solovyev</surname><given-names>Alexey V.</given-names></name><name><surname>Han</surname><given-names>Hui-Lin</given-names></name></person-group><article-title>﻿Four new species and two newly recorded species of <tp:taxon-name><tp:taxon-name-part taxon-name-part-type="family">Limacodidae</tp:taxon-name-part></tp:taxon-name> (<tp:taxon-name><tp:taxon-name-part taxon-name-part-type="order">Lepidoptera</tp:taxon-name-part></tp:taxon-name>, <tp:taxon-name><tp:taxon-name-part taxon-name-part-type="superfamily">Zygaenoidea</tp:taxon-name-part></tp:taxon-name>) from China</article-title><source>Zookeys</source><day>07</day><month>10</month><year>2022</year><volume>1123</volume><fpage>205</fpage><lpage>219</lpage><pub-id pub-id-type="doi">10.3897/zookeys.1123.77217</pub-id></mixed-citation></tp:treatment-meta><tp:nomenclature><label>﻿</label><tp:taxon-name>
            <object-id xmlns:xlink="http://www.w3.org/1999/xlink" content-type="arpha" xlink:type="simple">B06A1A9E-64B7-5695-BF8B-C4C400530CE9</object-id>
            <tp:taxon-name-part taxon-name-part-type="genus" reg="Kitanola">Kitanola</tp:taxon-name-part>
            <tp:taxon-name-part taxon-name-part-type="species" reg="eleganta">eleganta</tp:taxon-name-part>
            <object-id xmlns:xlink="http://www.w3.org/1999/xlink" content-type="zoobank" xlink:type="simple">https://zoobank.org/E5445A39-A21F-41D5-89AD-F0778EE5D949</object-id>
          </tp:taxon-name><tp:taxon-status xmlns:xlink="http://www.w3.org/1999/xlink" xlink:type="simple">sp. nov.</tp:taxon-status><xref ref-type="fig" rid="F1">Figs 4</xref><xref ref-type="fig" rid="F3">, 18</xref></tp:nomenclature><tp:treatment-sec sec-type="material" id="SECID0EPGAE"><title>Material examined.</title><p><bold><italic>Holotype</italic>.</bold> ♂, China, Xizang Autonomous Region, Linzhi (= Nyingchi) City, Motuo (= Medog) County, Gedang Countryside, 25–30.V.2021, J. Wu and JJ. Fan legs (<abbrev xmlns:xlink="http://www.w3.org/1999/xlink" content-type="institution" xlink:title="Northeast Forestry University" id="ABBRID0E1GAE" xlink:type="simple">NEFU</abbrev>). <bold><italic>Paratypes</italic>.</bold> 2♂, China, same data as for holotype, genit. prep. WuJ-500-1, WuJ-501-1 (<abbrev xmlns:xlink="http://www.w3.org/1999/xlink" content-type="institution" xlink:title="Northeast Forestry University" id="ABBRID0EDHAE" xlink:type="simple">NEFU</abbrev>).</p></tp:treatment-sec><tp:treatment-sec sec-type="diagnosis" id="SECID0EIHAE"><title>Diagnosis.</title><p>The new species (Fig. <xref ref-type="fig" rid="F1">4</xref>) is somewhat similar in appearance to <italic><tp:taxon-name><tp:taxon-name-part taxon-name-part-type="genus" reg="Kitanola">K.</tp:taxon-name-part><tp:taxon-name-part taxon-name-part-type="species" reg="shilinensis">shilinensis</tp:taxon-name-part></tp:taxon-name></italic> sp. nov. (Fig. <xref ref-type="fig" rid="F1">1</xref>), <italic><tp:taxon-name><tp:taxon-name-part taxon-name-part-type="genus" reg="Kitanola">K.</tp:taxon-name-part><tp:taxon-name-part taxon-name-part-type="species" reg="spina">spina</tp:taxon-name-part></tp:taxon-name></italic> (Fig. <xref ref-type="fig" rid="F1">2</xref>), and <italic><tp:taxon-name><tp:taxon-name-part taxon-name-part-type="genus" reg="Kitanola">K.</tp:taxon-name-part><tp:taxon-name-part taxon-name-part-type="species" reg="spinula">spinula</tp:taxon-name-part></tp:taxon-name></italic> (Fig. <xref ref-type="fig" rid="F1">3</xref>), but it can be distinguished from these by the ground colour of the forewing and thorax, which is white; the forewing with a large patch, which is composed of brown and dark brown; the hindwing is white; and the abdomen is brown alternating with white. In contrast, in the three similar species, the ground colour of the forewing and thorax is yellowish white; the forewing has a broad, dark yellowish-brown band; the hindwings are greyish brown to brown; and the abdomen is brown to dark brown.</p><p>It can be also separated from these three species by the following male genitalia characters. In <italic><tp:taxon-name><tp:taxon-name-part taxon-name-part-type="genus" reg="Kitanola">K.</tp:taxon-name-part><tp:taxon-name-part taxon-name-part-type="species" reg="eleganta">eleganta</tp:taxon-name-part></tp:taxon-name></italic> sp. nov. (Fig. <xref ref-type="fig" rid="F3">18</xref>), the uncus is acute apically; the transtilla is lacking; the valva bears a conspicuous triangular basal spine on costa and a strongly sclerotized, eagle-claw-shaped process near middle of sacculus; the aedeagus is short, has an apically bifid, long spur. However, in <italic><tp:taxon-name><tp:taxon-name-part taxon-name-part-type="genus" reg="Kitanola">K.</tp:taxon-name-part><tp:taxon-name-part taxon-name-part-type="species" reg="shilinensis">shilinensis</tp:taxon-name-part></tp:taxon-name></italic> sp. nov. (Fig. <xref ref-type="fig" rid="F3">15</xref>), <italic><tp:taxon-name><tp:taxon-name-part taxon-name-part-type="genus" reg="Kitanola">K.</tp:taxon-name-part><tp:taxon-name-part taxon-name-part-type="species" reg="spina">spina</tp:taxon-name-part></tp:taxon-name></italic> (Fig. <xref ref-type="fig" rid="F3">16</xref>), and <italic><tp:taxon-name><tp:taxon-name-part taxon-name-part-type="genus" reg="Kitanola">K.</tp:taxon-name-part><tp:taxon-name-part taxon-name-part-type="species" reg="spinula">spinula</tp:taxon-name-part></tp:taxon-name></italic> (Fig. <xref ref-type="fig" rid="F3">17</xref>), the uncus is broad; the transtilla is present (in <italic><tp:taxon-name><tp:taxon-name-part taxon-name-part-type="genus" reg="Kitanola">K.</tp:taxon-name-part><tp:taxon-name-part taxon-name-part-type="species" reg="spina">spina</tp:taxon-name-part></tp:taxon-name></italic> the serrated transtilla is lacking a thick finger-shaped lateral process is present); the aedeagus is slender, with the various numbers of apical spines or spinules.</p><p><italic><tp:taxon-name><tp:taxon-name-part taxon-name-part-type="genus" reg="Kitanola">Kitanola</tp:taxon-name-part><tp:taxon-name-part taxon-name-part-type="species" reg="eleganta">eleganta</tp:taxon-name-part></tp:taxon-name></italic> sp. nov. differs markedly in appearance from <italic><tp:taxon-name><tp:taxon-name-part taxon-name-part-type="genus" reg="Kitanola">K.</tp:taxon-name-part><tp:taxon-name-part taxon-name-part-type="species" reg="linea">linea</tp:taxon-name-part></tp:taxon-name></italic> Wu &amp; Fang, 2008 (Fig. <xref ref-type="fig" rid="F1">5</xref>) and <italic><tp:taxon-name><tp:taxon-name-part taxon-name-part-type="genus" reg="Kitanola">K.</tp:taxon-name-part><tp:taxon-name-part taxon-name-part-type="species" reg="uncula">uncula</tp:taxon-name-part></tp:taxon-name></italic> (Staudinger, 1887) (Fig. <xref ref-type="fig" rid="F1">6</xref>) mainly in that the new species has a white ground colour and lacks a small black spot near the apex of the forewing, whereas the latter two are greyish white to ochreous in ground colour and usually have a small black spot near the apex. However, in the male genitalia, the new species has more similar to <italic><tp:taxon-name><tp:taxon-name-part taxon-name-part-type="genus" reg="Kitanola">K.</tp:taxon-name-part><tp:taxon-name-part taxon-name-part-type="species" reg="linea">linea</tp:taxon-name-part></tp:taxon-name></italic> (Fig. <xref ref-type="fig" rid="F3">19</xref>) and <italic><tp:taxon-name><tp:taxon-name-part taxon-name-part-type="genus" reg="Kitanola">K.</tp:taxon-name-part><tp:taxon-name-part taxon-name-part-type="species" reg="uncula">uncula</tp:taxon-name-part></tp:taxon-name></italic> (Fig. <xref ref-type="fig" rid="F3">20</xref>), but it can be distinguished by the following characters: in <italic><tp:taxon-name><tp:taxon-name-part taxon-name-part-type="genus" reg="Kitanola">K.</tp:taxon-name-part><tp:taxon-name-part taxon-name-part-type="species" reg="eleganta">eleganta</tp:taxon-name-part></tp:taxon-name></italic> sp. nov., the uncus is small, the sacculus bears an eagle-claw-shaped process, and the aedeagus is short, with a long bifid spur terminally; in <italic><tp:taxon-name><tp:taxon-name-part taxon-name-part-type="genus" reg="Kitanola">K.</tp:taxon-name-part><tp:taxon-name-part taxon-name-part-type="species" reg="linea">linea</tp:taxon-name-part></tp:taxon-name></italic> and <italic><tp:taxon-name><tp:taxon-name-part taxon-name-part-type="genus" reg="Kitanola">K.</tp:taxon-name-part><tp:taxon-name-part taxon-name-part-type="species" reg="uncula">uncula</tp:taxon-name-part></tp:taxon-name></italic>, the uncus is large, the process located in the sacculus is straight, and the aedeagus is sinuous and with a large apical spine.</p></tp:treatment-sec><tp:treatment-sec sec-type="description" id="SECID0ESOAE"><title>Description.</title><p>Adult (Fig. <xref ref-type="fig" rid="F1">4</xref>). Forewing length 9.0–9.5 mm, wingspan 18–20 mm. Head white; labial palpus up-curved, brown; antennae filiform, brown. Thorax white. Forewing ground colour white, covered with sparse dark brown scales; smoothly curved subterminal line runs from the costal margin near apex to tornus, terminal area crescent-like, white, tinted slightly brown; inner margin area white; rest mainly with large irregular brown and dark brown patches; fringe white to dark brown. Hindwing ground colour white with M-area tinted pale brown. Abdomen brown alternating with white, terminal white.</p><p><bold><italic>Male genitalia</italic></bold> (Fig. <xref ref-type="fig" rid="F3">18</xref>). Uncus and gnathos slender, pointed apically. Basal half of valva without setae, whereas upper half densely covered with setae; valva with a conspicuous triangular spine on the base of costa and a strongly sclerotized, eagle-claw-shaped process near middle of sacculus, with six or seven strongly sclerotized, slightly curved spines on the outer margin; cucullus narrow and rounded; sacculus slightly sclerotized at base; sacculus process not obvious, showing as a hairy rounded papula. Juxta flattened, nearly square. Saccus conspicuous, broadly tongue-shaped. Aedeagus short, caecum large, tapering towards apex; terminal part with a strongly sclerotized, bifid apically spur that almost same length as aedeagus.</p><p><bold>Female.</bold> Unknown.</p></tp:treatment-sec><tp:treatment-sec sec-type="Bionomics" id="SECID0ELPAE"><title>Bionomics.</title><p>The specimens were collected in May at an altitude of 2,120 m a.s.l., near a subtropical evergreen broadleaf forest, with massive shrubs, ferns, and patches of grassland growing as the ground cover layer in the forest (Fig. <xref ref-type="fig" rid="F6">31</xref>).</p></tp:treatment-sec><tp:treatment-sec sec-type="distribution" id="SECID0EVPAE"><title>Distribution</title><p><bold>(Fig. <xref ref-type="fig" rid="F5">29</xref>).</bold> China (Xizang).</p></tp:treatment-sec><tp:treatment-sec sec-type="etymology" id="SECID0ECQAE"><title>Etymology.</title><p>The species name, a noun in apposition, is derived from the Latin noun “elegans”, alluding to the fine, perfect, elegant wing features.</p></tp:treatment-sec><tp:treatment-sec><!--Section generated to contain objects referenced in tp:taxon-treatment.--><fig id="F1" position="float" orientation="portrait"><object-id xmlns:xlink="http://www.w3.org/1999/xlink" content-type="doi" xlink:type="simple">10.3897/zookeys.1123.77217.figures1-6</object-id><object-id xmlns:xlink="http://www.w3.org/1999/xlink" content-type="arpha" xlink:type="simple">D779D5CC-C7BE-55E9-AA39-EC9BCCAA8762</object-id><label>Figures 1–6.</label><caption><p>Adults of <italic><tp:taxon-name><tp:taxon-name-part taxon-name-part-type="genus" reg="Kitanola">Kitanola</tp:taxon-name-part></tp:taxon-name></italic> spp. <bold>1</bold><italic><tp:taxon-name><tp:taxon-name-part taxon-name-part-type="genus" reg="Kitanola">K.</tp:taxon-name-part><tp:taxon-name-part taxon-name-part-type="species" reg="shilinensis">shilinensis</tp:taxon-name-part></tp:taxon-name></italic> sp. nov., holotype, Yunnan, China (<abbrev xmlns:xlink="http://www.w3.org/1999/xlink" content-type="institution" xlink:title="Northeast Forestry University" id="ABBRID0E1BAE" xlink:type="simple">NEFU</abbrev>) <bold>2</bold><italic><tp:taxon-name><tp:taxon-name-part taxon-name-part-type="genus" reg="Kitanola">K.</tp:taxon-name-part><tp:taxon-name-part taxon-name-part-type="species" reg="spina">spina</tp:taxon-name-part></tp:taxon-name></italic> Wu &amp; Fang, 2008, Chongqing, China (<abbrev xmlns:xlink="http://www.w3.org/1999/xlink" content-type="institution" xlink:title="Northeast Forestry University" id="ABBRID0EMCAE" xlink:type="simple">NEFU</abbrev>) <bold>3</bold><italic><tp:taxon-name><tp:taxon-name-part taxon-name-part-type="genus" reg="Kitanola">K.</tp:taxon-name-part><tp:taxon-name-part taxon-name-part-type="species" reg="spinula">spinula</tp:taxon-name-part></tp:taxon-name></italic> Wu &amp; Fang, 2008, Zhejiang, China (<abbrev xmlns:xlink="http://www.w3.org/1999/xlink" content-type="institution" xlink:title="Northeast Forestry University" id="ABBRID0E5CAE" xlink:type="simple">NEFU</abbrev>) <bold>4</bold><italic><tp:taxon-name><tp:taxon-name-part taxon-name-part-type="genus" reg="Kitanola">K.</tp:taxon-name-part><tp:taxon-name-part taxon-name-part-type="species" reg="eleganta">eleganta</tp:taxon-name-part></tp:taxon-name></italic> sp. nov., holotype, Xizang, China (<abbrev xmlns:xlink="http://www.w3.org/1999/xlink" content-type="institution" xlink:title="Northeast Forestry University" id="ABBRID0EQDAE" xlink:type="simple">NEFU</abbrev>) <bold>5</bold><italic><tp:taxon-name><tp:taxon-name-part taxon-name-part-type="genus" reg="Kitanola">K.</tp:taxon-name-part><tp:taxon-name-part taxon-name-part-type="species" reg="linea">linea</tp:taxon-name-part></tp:taxon-name></italic> Wu &amp; Fang, 2008, Guangdong, China (<abbrev xmlns:xlink="http://www.w3.org/1999/xlink" content-type="institution" xlink:title="Northeast Forestry University" id="ABBRID0ECEAE" xlink:type="simple">NEFU</abbrev>) <bold>6</bold><italic><tp:taxon-name><tp:taxon-name-part taxon-name-part-type="genus" reg="Kitanola">K.</tp:taxon-name-part><tp:taxon-name-part taxon-name-part-type="species" reg="uncula">uncula</tp:taxon-name-part></tp:taxon-name></italic> (Staudinger, 1887), Sakhalin, Russia (<named-content xmlns:xlink="http://www.w3.org/1999/xlink" content-type="dwc:institutional_code" xlink:title="Zoological Institute of Russian Academy of Sciences, St. Petersburg, Russia" xlink:href="http://grbio.org/institution/zoological-institute-russian-academy-sciences" xlink:type="simple">ZISP</named-content>). Scale bars: 5 mm.</p></caption><graphic xmlns:xlink="http://www.w3.org/1999/xlink" xlink:href="zookeys-1123-205_article-77217__-g001.jpg" position="float" orientation="portrait" xlink:type="simple" id="oo_753991.jpg"><uri content-type="original_file" xlink:type="simple">https://binary.pensoft.net/fig/753991</uri></graphic></fig><fig id="F3" position="float" orientation="portrait"><object-id xmlns:xlink="http://www.w3.org/1999/xlink" content-type="doi" xlink:type="simple">10.3897/zookeys.1123.77217.figures15-20</object-id><object-id xmlns:xlink="http://www.w3.org/1999/xlink" content-type="arpha" xlink:type="simple">0DD0EBCF-A183-5847-AE18-1783C694E9B7</object-id><label>Figures 15–20.</label><caption><p>Male genitalia of <italic><tp:taxon-name><tp:taxon-name-part taxon-name-part-type="genus" reg="Kitanola">Kitanola</tp:taxon-name-part></tp:taxon-name></italic> spp. <bold>15</bold><italic><tp:taxon-name><tp:taxon-name-part taxon-name-part-type="genus" reg="Kitanola">K.</tp:taxon-name-part><tp:taxon-name-part taxon-name-part-type="species" reg="shilinensis">shilinensis</tp:taxon-name-part></tp:taxon-name></italic> sp. nov., holotype, Yunnan, China, genit. prep. WuJ-248-1 (<abbrev xmlns:xlink="http://www.w3.org/1999/xlink" content-type="institution" xlink:title="Northeast Forestry University" id="ABBRID0E3LAG" xlink:type="simple">NEFU</abbrev>) <bold>16</bold><italic><tp:taxon-name><tp:taxon-name-part taxon-name-part-type="genus" reg="Kitanola">K.</tp:taxon-name-part><tp:taxon-name-part taxon-name-part-type="species" reg="spina">spina</tp:taxon-name-part></tp:taxon-name></italic> Wu &amp; Fang, 2008, Chongqing, China, genit. prep. WuJ-293-1 (<abbrev xmlns:xlink="http://www.w3.org/1999/xlink" content-type="institution" xlink:title="Northeast Forestry University" id="ABBRID0EOMAG" xlink:type="simple">NEFU</abbrev>) <bold>17</bold><italic><tp:taxon-name><tp:taxon-name-part taxon-name-part-type="genus" reg="Kitanola">K.</tp:taxon-name-part><tp:taxon-name-part taxon-name-part-type="species" reg="spinula">spinula</tp:taxon-name-part></tp:taxon-name></italic> Wu &amp; Fang, 2008, Zhejiang, China, genit. prep. WuJ-589-1 (<abbrev xmlns:xlink="http://www.w3.org/1999/xlink" content-type="institution" xlink:title="Northeast Forestry University" id="ABBRID0EANAG" xlink:type="simple">NEFU</abbrev>) <bold>18</bold><italic><tp:taxon-name><tp:taxon-name-part taxon-name-part-type="genus" reg="Kitanola">K.</tp:taxon-name-part><tp:taxon-name-part taxon-name-part-type="species" reg="eleganta">eleganta</tp:taxon-name-part></tp:taxon-name></italic> sp. nov., paratype, Xizang, China, genit. prep. WuJ-501-1 (<abbrev xmlns:xlink="http://www.w3.org/1999/xlink" content-type="institution" xlink:title="Northeast Forestry University" id="ABBRID0ESNAG" xlink:type="simple">NEFU</abbrev>) <bold>19</bold><italic><tp:taxon-name><tp:taxon-name-part taxon-name-part-type="genus" reg="Kitanola">K.</tp:taxon-name-part><tp:taxon-name-part taxon-name-part-type="species" reg="linea">linea</tp:taxon-name-part></tp:taxon-name></italic> Wu &amp; Fang, 2008, Guangdong, China, genit. prep. WuJ-610-1 (<abbrev xmlns:xlink="http://www.w3.org/1999/xlink" content-type="institution" xlink:title="Northeast Forestry University" id="ABBRID0EEOAG" xlink:type="simple">NEFU</abbrev>) <bold>20</bold><italic><tp:taxon-name><tp:taxon-name-part taxon-name-part-type="genus" reg="Kitanola">K.</tp:taxon-name-part><tp:taxon-name-part taxon-name-part-type="species" reg="uncula">uncula</tp:taxon-name-part></tp:taxon-name></italic> (Staudinger, 1887), Sakhalin, Russia, genit. prep. SAV-10-02 (<named-content xmlns:xlink="http://www.w3.org/1999/xlink" content-type="dwc:institutional_code" xlink:title="Zoological Institute of Russian Academy of Sciences, St. Petersburg, Russia" xlink:href="http://grbio.org/institution/zoological-institute-russian-academy-sciences" xlink:type="simple">ZISP</named-content>).</p></caption><graphic xmlns:xlink="http://www.w3.org/1999/xlink" xlink:href="zookeys-1123-205_article-77217__-g003.jpg" position="float" orientation="portrait" xlink:type="simple" id="oo_753993.jpg"><uri content-type="original_file" xlink:type="simple">https://binary.pensoft.net/fig/753993</uri></graphic></fig><fig id="F6" position="float" orientation="portrait"><object-id xmlns:xlink="http://www.w3.org/1999/xlink" content-type="doi" xlink:type="simple">10.3897/zookeys.1123.77217.figures30-33</object-id><object-id xmlns:xlink="http://www.w3.org/1999/xlink" content-type="arpha" xlink:type="simple">04BE6E96-87FF-5340-9767-CF616E603163</object-id><label>Figures 30–33.</label><caption><p>Biotopes of <tp:taxon-name><tp:taxon-name-part taxon-name-part-type="family">Limacodidae</tp:taxon-name-part></tp:taxon-name><bold>30, 31</bold> China, Xizang, Motuo County: <bold>30</bold> Beibeng Countryside, Dergong Village, biotope of <italic><tp:taxon-name><tp:taxon-name-part taxon-name-part-type="genus" reg="Fignya">Fignya</tp:taxon-name-part><tp:taxon-name-part taxon-name-part-type="species" reg="ravalba">ravalba</tp:taxon-name-part></tp:taxon-name></italic> sp. nov., <italic><tp:taxon-name><tp:taxon-name-part taxon-name-part-type="genus" reg="Euphlyctinidis">Euphlyctinidis</tp:taxon-name-part><tp:taxon-name-part taxon-name-part-type="species" reg="indi">indi</tp:taxon-name-part></tp:taxon-name></italic> Solovyev, 2009 and <italic><tp:taxon-name><tp:taxon-name-part taxon-name-part-type="genus" reg="Limacocera">Limacocera</tp:taxon-name-part><tp:taxon-name-part taxon-name-part-type="species" reg="pachycera">pachycera</tp:taxon-name-part></tp:taxon-name></italic> (Hampson, 1897), photo by HL. Han <bold>31</bold> Gedang Countryside, biotope of <italic><tp:taxon-name><tp:taxon-name-part taxon-name-part-type="genus" reg="Kitanola">Kitanola</tp:taxon-name-part><tp:taxon-name-part taxon-name-part-type="species" reg="eleganta">eleganta</tp:taxon-name-part></tp:taxon-name></italic> sp. nov. and <italic><tp:taxon-name><tp:taxon-name-part taxon-name-part-type="genus" reg="Euphlyctinidis">E.</tp:taxon-name-part><tp:taxon-name-part taxon-name-part-type="species" reg="indi">indi</tp:taxon-name-part></tp:taxon-name></italic>, photographs by J. Wu. <bold>32, 33</bold> China, Prov. Yunnan: <bold>32</bold> Kunming City, Shilin County, Changhu Town, Changhu wetland park, biotope of <italic><tp:taxon-name><tp:taxon-name-part taxon-name-part-type="genus" reg="Kitanola">K.</tp:taxon-name-part><tp:taxon-name-part taxon-name-part-type="species" reg="shilinensis">shilinensis</tp:taxon-name-part></tp:taxon-name></italic> sp. nov., photo by KL. Wu <bold>33</bold> Pu’er City, Manxieba Village, biotope of <italic><tp:taxon-name><tp:taxon-name-part taxon-name-part-type="genus" reg="Euphlyctinides">E.</tp:taxon-name-part><tp:taxon-name-part taxon-name-part-type="species" reg="pseudolaika">pseudolaika</tp:taxon-name-part></tp:taxon-name></italic> sp. nov., photographs by HL. Han.</p></caption><graphic xmlns:xlink="http://www.w3.org/1999/xlink" xlink:href="zookeys-1123-205_article-77217__-g006.jpg" position="float" orientation="portrait" xlink:type="simple" id="oo_753997.jpg"><uri content-type="original_file" xlink:type="simple">https://binary.pensoft.net/fig/753997</uri></graphic></fig><fig id="F5" position="float" orientation="portrait"><object-id xmlns:xlink="http://www.w3.org/1999/xlink" content-type="doi" xlink:type="simple">10.3897/zookeys.1123.77217.figure29</object-id><object-id xmlns:xlink="http://www.w3.org/1999/xlink" content-type="arpha" xlink:type="simple">754121A7-6F11-5AEB-BD8E-39FDB1D8E3EE</object-id><label>Figure 29.</label><caption><p>Distribution map of four new <tp:taxon-name><tp:taxon-name-part taxon-name-part-type="family">Limacodidae</tp:taxon-name-part></tp:taxon-name> species: circle = <italic><tp:taxon-name><tp:taxon-name-part taxon-name-part-type="genus" reg="Fignya">Fignya</tp:taxon-name-part><tp:taxon-name-part taxon-name-part-type="species" reg="ravalba">ravalba</tp:taxon-name-part></tp:taxon-name></italic> (China: Xizang); triangle = <italic><tp:taxon-name><tp:taxon-name-part taxon-name-part-type="genus" reg="Kitanola">Kitanola</tp:taxon-name-part><tp:taxon-name-part taxon-name-part-type="species" reg="eleganta">eleganta</tp:taxon-name-part></tp:taxon-name></italic> (China: Xizang); star = <italic><tp:taxon-name><tp:taxon-name-part taxon-name-part-type="genus" reg="Kitanola">K.</tp:taxon-name-part><tp:taxon-name-part taxon-name-part-type="species" reg="shilinensis">shilinensis</tp:taxon-name-part></tp:taxon-name></italic> (China: Yunnan); square = <italic><tp:taxon-name><tp:taxon-name-part taxon-name-part-type="genus" reg="Euphlyctinides">Euphlyctinides</tp:taxon-name-part><tp:taxon-name-part taxon-name-part-type="species" reg="pseudolaika">pseudolaika</tp:taxon-name-part></tp:taxon-name></italic> (China: Yunnan).</p></caption><graphic xmlns:xlink="http://www.w3.org/1999/xlink" xlink:href="zookeys-1123-205_article-77217__-g005.jpg" position="float" orientation="portrait" xlink:type="simple" id="oo_753995.jpg"><uri content-type="original_file" xlink:type="simple">https://binary.pensoft.net/fig/753995</uri></graphic></fig></tp:treatment-sec></tp:taxon-treatment>
