# Supplementary material for: ﻿Four new species and two newly recorded species of Limacodidae (Lepidoptera, Zygaenoidea) from China
Source: Zookeys. 2022 Oct 7;1123:205–19. doi: 10.3897/zookeys.1123.77217 (PMC9836738; doi:10.3897/zookeys.1123.77217)
Supplement: XML Treatment for Euphlyctinides [file zookeys.1123.77217-treatment4.xml]

<!DOCTYPE tp:taxon-treatment
  PUBLIC "-//TaxonX//DTD Taxonomic Treatment Publishing DTD v0 20100105//EN" "tax-treatment-NSO.dtd">
<tp:taxon-treatment xmlns:tp="http://www.plazi.org/taxpub"><tp:treatment-meta><kwd-group><label>Taxon classification</label><kwd>
              <named-content content-type="kingdom">Animalia</named-content>
            </kwd><kwd>
              <named-content content-type="order">Lepidoptera</named-content>
            </kwd><kwd>
              <named-content content-type="family">Limacodidae</named-content>
            </kwd></kwd-group><mixed-citation publication-type="journal"><person-group><name><surname>Wu</surname><given-names>Jun</given-names></name><name><surname>Solovyev</surname><given-names>Alexey V.</given-names></name><name><surname>Han</surname><given-names>Hui-Lin</given-names></name></person-group><article-title>﻿Four new species and two newly recorded species of <tp:taxon-name><tp:taxon-name-part taxon-name-part-type="family">Limacodidae</tp:taxon-name-part></tp:taxon-name> (<tp:taxon-name><tp:taxon-name-part taxon-name-part-type="order">Lepidoptera</tp:taxon-name-part></tp:taxon-name>, <tp:taxon-name><tp:taxon-name-part taxon-name-part-type="superfamily">Zygaenoidea</tp:taxon-name-part></tp:taxon-name>) from China</article-title><source>Zookeys</source><day>07</day><month>10</month><year>2022</year><volume>1123</volume><fpage>205</fpage><lpage>219</lpage><pub-id pub-id-type="doi">10.3897/zookeys.1123.77217</pub-id></mixed-citation></tp:treatment-meta><tp:nomenclature><label>﻿Genus</label><tp:taxon-name>
            <object-id xmlns:xlink="http://www.w3.org/1999/xlink" content-type="arpha" xlink:type="simple">48D87518-5EF1-56E2-9134-3AB7C007F532</object-id>
            <tp:taxon-name-part taxon-name-part-type="genus" reg="Euphlyctinides">Euphlyctinides</tp:taxon-name-part>
          </tp:taxon-name><tp:taxon-authority>Hering, 1931</tp:taxon-authority><tp:nomenclature-citation-list><tp:nomenclature-citation><tp:taxon-name>
                <tp:taxon-name-part taxon-name-part-type="genus" reg="Euphlyctinides">Euphlyctinides</tp:taxon-name-part>
              </tp:taxon-name><comment>Hering, 1931: 704. Type species (by original designation): <tp:taxon-name><tp:taxon-name-part taxon-name-part-type="genus" reg="Euphlyctinides">Euphlyctinides</tp:taxon-name-part><tp:taxon-name-part taxon-name-part-type="species" reg="rava">rava</tp:taxon-name-part></tp:taxon-name> Hering, 1931. Type locality: India, Darjeeling.</comment></tp:nomenclature-citation></tp:nomenclature-citation-list></tp:nomenclature><tp:treatment-sec sec-type="notes" id="SECID0E3RAE"><title>Note.</title><p>The genus <italic><tp:taxon-name><tp:taxon-name-part taxon-name-part-type="genus" reg="Euphlyctinides">Euphlyctinides</tp:taxon-name-part></tp:taxon-name></italic> was erected by <xref ref-type="bibr" rid="B2">Hering (1931)</xref>, with the type species, <italic><tp:taxon-name><tp:taxon-name-part taxon-name-part-type="genus" reg="Euphlyctinides">E.</tp:taxon-name-part><tp:taxon-name-part taxon-name-part-type="species" reg="rava">rava</tp:taxon-name-part></tp:taxon-name></italic> Hering, 1931. The moths in this genus are medium sized, with a yellowish-brown ground colour. The forewings are elongate, with two non-intersecting dark smooth fasciae. The forewing with R<sub>5</sub> stalked from discal vein near branch R<sub>3</sub>+R<sub>4</sub>. The tibial spurs are 0-2-4. The genus contains four described species to date, two of which are recorded from China (<xref ref-type="bibr" rid="B14">Solovyev 2009</xref>; <xref ref-type="bibr" rid="B15">Solovyev and Witt 2009</xref>; <xref ref-type="bibr" rid="B19">Wu 2011</xref>; <xref ref-type="bibr" rid="B7">Irungbam et al. 2017</xref>; <xref ref-type="bibr" rid="B8">Ji 2018</xref>).</p></tp:treatment-sec><ref-list><ref id="B2"><mixed-citation xmlns:xlink="http://www.w3.org/1999/xlink" xlink:type="simple"><person-group><name name-style="western"><surname>Hering</surname><given-names>M</given-names></name></person-group> (<year>1931</year>) <article-title><tp:taxon-name><tp:taxon-name-part taxon-name-part-type="family">Limacodidae</tp:taxon-name-part></tp:taxon-name> (<tp:taxon-name><tp:taxon-name-part taxon-name-part-type="family">Cochliopodidae</tp:taxon-name-part></tp:taxon-name>).</article-title> In: <person-group><name name-style="western"><surname>Seitz</surname><given-names>A</given-names></name></person-group> (<role>Ed.</role>) <issue-title>Die Gross-Schmetterlinge der Erde.</issue-title><source>Vol. 10. Alfred Kerner Verlag, Stuttgart</source>, <fpage>665</fpage>–<lpage>728</lpage>.</mixed-citation></ref><ref id="B14"><mixed-citation xmlns:xlink="http://www.w3.org/1999/xlink" xlink:type="simple"><person-group><name name-style="western"><surname>Solovyev</surname><given-names>AV</given-names></name></person-group> (<year>2009</year>) <article-title>Notes on South-East Asian <tp:taxon-name><tp:taxon-name-part taxon-name-part-type="family">Limacodidae</tp:taxon-name-part></tp:taxon-name> (<tp:taxon-name><tp:taxon-name-part taxon-name-part-type="order">Lepidoptera</tp:taxon-name-part></tp:taxon-name>, <tp:taxon-name><tp:taxon-name-part taxon-name-part-type="superfamily">Zygaenoidea</tp:taxon-name-part></tp:taxon-name>) with one new genus and eleven new species.</article-title><source>Tijdschrift voor Entomologie</source><volume>152</volume>(<issue>1</issue>): <fpage>167</fpage>–<lpage>183</lpage>. <ext-link xlink:href="10.1163/22119434-900000273" ext-link-type="doi" xlink:type="simple">https://doi.org/10.1163/22119434-900000273</ext-link></mixed-citation></ref><ref id="B15"><mixed-citation xmlns:xlink="http://www.w3.org/1999/xlink" xlink:type="simple"><person-group><name name-style="western"><surname>Solovyev</surname><given-names>AV</given-names></name><name name-style="western"><surname>Witt</surname><given-names>TJ</given-names></name></person-group> (<year>2009</year>) The <tp:taxon-name><tp:taxon-name-part taxon-name-part-type="family">Limacodidae</tp:taxon-name-part></tp:taxon-name> of Vietnam. Entomofauna (Supplement No. 16): 33–229.</mixed-citation></ref><ref id="B19"><mixed-citation xmlns:xlink="http://www.w3.org/1999/xlink" xlink:type="simple"><person-group><name name-style="western"><surname>Wu</surname><given-names>CS</given-names></name></person-group> (<year>2011</year>) <article-title>Six new species and twelve newly recorded species of <tp:taxon-name><tp:taxon-name-part taxon-name-part-type="family">Limacodidae</tp:taxon-name-part></tp:taxon-name> from China (<tp:taxon-name><tp:taxon-name-part taxon-name-part-type="order">Lepidoptera</tp:taxon-name-part></tp:taxon-name>, <tp:taxon-name><tp:taxon-name-part taxon-name-part-type="superfamily">Zygaenoidea</tp:taxon-name-part></tp:taxon-name>).</article-title><source>Acta Zootaxonomica Sinica</source><volume>36</volume>(<issue>2</issue>): <fpage>249</fpage>–<lpage>256</lpage>.</mixed-citation></ref><ref id="B7"><mixed-citation xmlns:xlink="http://www.w3.org/1999/xlink" xlink:type="simple"><person-group><name name-style="western"><surname>Irungbam</surname><given-names>JS</given-names></name><name name-style="western"><surname>Chib</surname><given-names>MS</given-names></name><name name-style="western"><surname>Solovyev</surname><given-names>AV</given-names></name></person-group> (<year>2017</year>) <article-title>Moths of the family <tp:taxon-name><tp:taxon-name-part taxon-name-part-type="family">Limacodidae</tp:taxon-name-part></tp:taxon-name> Duponchel, 1845 (<tp:taxon-name><tp:taxon-name-part taxon-name-part-type="order">Lepidoptera</tp:taxon-name-part></tp:taxon-name>: <tp:taxon-name><tp:taxon-name-part taxon-name-part-type="superfamily">Zygaenoidea</tp:taxon-name-part></tp:taxon-name>) from Bhutan with six new generic and 12 new species records.</article-title><source>Journal of Threatened Taxa</source><volume>9</volume>(<issue>2</issue>): <fpage>9795</fpage>–<lpage>9813</lpage>. <ext-link xlink:href="10.11609/jott.2443.9.2.9795-9813" ext-link-type="doi" xlink:type="simple">https://doi.org/10.11609/jott.2443.9.2.9795-9813</ext-link></mixed-citation></ref><ref id="B8"><mixed-citation xmlns:xlink="http://www.w3.org/1999/xlink" xlink:type="simple"><person-group><name name-style="western"><surname>Ji</surname><given-names>SQ</given-names></name></person-group> (<year>2018</year>) Taxonomic study on the <tp:taxon-name><tp:taxon-name-part taxon-name-part-type="family">Limacodidae</tp:taxon-name-part></tp:taxon-name> from South-west China (<tp:taxon-name><tp:taxon-name-part taxon-name-part-type="order">Lepidoptera</tp:taxon-name-part></tp:taxon-name>: <tp:taxon-name><tp:taxon-name-part taxon-name-part-type="family">Limacodidae</tp:taxon-name-part></tp:taxon-name>). MSc Thesis, South China Agricultural University, Guangzhou. [In Chinese]</mixed-citation></ref></ref-list></tp:taxon-treatment>
