# Supplementary material for: ﻿Four new species and two newly recorded species of Limacodidae (Lepidoptera, Zygaenoidea) from China
Source: Zookeys. 2022 Oct 7;1123:205–19. doi: 10.3897/zookeys.1123.77217 (PMC9836738; doi:10.3897/zookeys.1123.77217)
Supplement: XML Treatment for Euphlyctinides pseudolaika [file zookeys.1123.77217-treatment5.xml]

<!DOCTYPE tp:taxon-treatment
  PUBLIC "-//TaxonX//DTD Taxonomic Treatment Publishing DTD v0 20100105//EN" "tax-treatment-NSO.dtd">
<tp:taxon-treatment xmlns:tp="http://www.plazi.org/taxpub"><tp:treatment-meta><kwd-group><label>Taxon classification</label><kwd>
              <named-content content-type="kingdom">Animalia</named-content>
            </kwd><kwd>
              <named-content content-type="order">Lepidoptera</named-content>
            </kwd><kwd>
              <named-content content-type="family">Limacodidae</named-content>
            </kwd></kwd-group><mixed-citation publication-type="journal"><person-group><name><surname>Wu</surname><given-names>Jun</given-names></name><name><surname>Solovyev</surname><given-names>Alexey V.</given-names></name><name><surname>Han</surname><given-names>Hui-Lin</given-names></name></person-group><article-title>﻿Four new species and two newly recorded species of <tp:taxon-name><tp:taxon-name-part taxon-name-part-type="family">Limacodidae</tp:taxon-name-part></tp:taxon-name> (<tp:taxon-name><tp:taxon-name-part taxon-name-part-type="order">Lepidoptera</tp:taxon-name-part></tp:taxon-name>, <tp:taxon-name><tp:taxon-name-part taxon-name-part-type="superfamily">Zygaenoidea</tp:taxon-name-part></tp:taxon-name>) from China</article-title><source>Zookeys</source><day>07</day><month>10</month><year>2022</year><volume>1123</volume><fpage>205</fpage><lpage>219</lpage><pub-id pub-id-type="doi">10.3897/zookeys.1123.77217</pub-id></mixed-citation></tp:treatment-meta><tp:nomenclature><label>﻿</label><tp:taxon-name>
            <object-id xmlns:xlink="http://www.w3.org/1999/xlink" content-type="arpha" xlink:type="simple">DDAE9D8B-D472-5C2A-93E2-95BDBD1E8981</object-id>
            <tp:taxon-name-part taxon-name-part-type="genus" reg="Euphlyctinides">Euphlyctinides</tp:taxon-name-part>
            <tp:taxon-name-part taxon-name-part-type="species" reg="pseudolaika">pseudolaika</tp:taxon-name-part>
            <object-id xmlns:xlink="http://www.w3.org/1999/xlink" content-type="zoobank" xlink:type="simple">https://zoobank.org/EAC31D21-0F9B-4E28-A702-F4B93A7A0084</object-id>
          </tp:taxon-name><tp:taxon-status xmlns:xlink="http://www.w3.org/1999/xlink" xlink:type="simple">sp. nov.</tp:taxon-status><xref ref-type="fig" rid="F2">Figs 7</xref><xref ref-type="fig" rid="F2">, 8</xref><xref ref-type="fig" rid="F4">, 21</xref><xref ref-type="fig" rid="F4">, 22</xref></tp:nomenclature><tp:treatment-sec sec-type="material" id="SECID0ELVAE"><title>Material examined.</title><p><bold><italic>Holotype</italic>.</bold> ♂, China, Prov. Yunnan, Pu’er City, Manxieba Village, 3.VIII.2018, HL. Han, J. Wu, and MR. Li legs., genit. prep. WuJ-177-1 (<abbrev xmlns:xlink="http://www.w3.org/1999/xlink" content-type="institution" xlink:title="Northeast Forestry University" id="ABBRID0EWVAE" xlink:type="simple">NEFU</abbrev>). <bold><italic>Paratype</italic>.</bold> 1♂, China, Prov. Yunnan, Baoshan City, Mangkuan Village, 30.VII–2.VIII.2014, HL. Han leg., genit. prep. WuJ-702-1 (<abbrev xmlns:xlink="http://www.w3.org/1999/xlink" content-type="institution" xlink:title="Northeast Forestry University" id="ABBRID0E6VAE" xlink:type="simple">NEFU</abbrev>).</p></tp:treatment-sec><tp:treatment-sec sec-type="diagnosis" id="SECID0EEWAE"><title>Diagnosis.</title><p>The new species is similar in appearance to <italic><tp:taxon-name><tp:taxon-name-part taxon-name-part-type="genus" reg="Euphlyctinides">E.</tp:taxon-name-part><tp:taxon-name-part taxon-name-part-type="species" reg="laika">laika</tp:taxon-name-part></tp:taxon-name></italic> Solovyev &amp; Witt, 2009 (Fig. <xref ref-type="fig" rid="F2">9</xref>), but can be separated from the latter by the almost invisible subterminal line, and the weakly sinuous outer margin of the hindwing.</p><p>It can also be easily distinguished from the latter by the characters of the male genitalia. In <italic><tp:taxon-name><tp:taxon-name-part taxon-name-part-type="genus" reg="Euphlyctinides">E.</tp:taxon-name-part><tp:taxon-name-part taxon-name-part-type="species" reg="pseudolaika">pseudolaika</tp:taxon-name-part></tp:taxon-name></italic> sp. nov. (Figs <xref ref-type="fig" rid="F4">21</xref>, <xref ref-type="fig" rid="F4">22</xref>), the basal flap of the costa in the valva is small, with distinct apical and subapical spines; the juxta is slightly forked apically; the apical process of aedeagus is short and blunt. However, in <italic><tp:taxon-name><tp:taxon-name-part taxon-name-part-type="genus" reg="Euphlyctinides">E.</tp:taxon-name-part><tp:taxon-name-part taxon-name-part-type="species" reg="laika">laika</tp:taxon-name-part></tp:taxon-name></italic> (Fig. <xref ref-type="fig" rid="F4">23</xref>), the basal flap of costa is elongate, from the medial part of the valva to its basal, with tiny teeth apically; the apex of juxta is divided into two slender finger-shaped processes; the apical spur of aedeagus is long and acute.</p></tp:treatment-sec><tp:treatment-sec sec-type="description" id="SECID0E4XAE"><title>Description.</title><p>Adult (Figs <xref ref-type="fig" rid="F2">7</xref>, <xref ref-type="fig" rid="F2">8</xref>). Forewing length 10.5–11.0 mm, wingspan 23.0–24.5 mm. Head brown; labial palpus brown; antennae filiform, brown. Thorax brown to pale brown. Forewing elongate, ground colour brown, covered with sparse dark scales; anterior basal patch distinct, dark brown; medial fascia sinuous, dark brown, running from ca 2/3 of the costal margin to ca 1/3 of the inner margin from wing base, with large patches on basal, median, and apical area; subterminal line almost invisible; fringe brown. Hindwing reddish brown, with weakly sinuous outer margin; venation distinctly dark brown; fringe brown. Scales on legs brown.</p><fig id="F2" position="float" orientation="portrait"><object-id xmlns:xlink="http://www.w3.org/1999/xlink" content-type="doi" xlink:type="simple">10.3897/zookeys.1123.77217.figures7-14</object-id><object-id xmlns:xlink="http://www.w3.org/1999/xlink" content-type="arpha" xlink:type="simple">15B7A40C-732E-5F64-B44D-85F06C0201CA</object-id><label>Figures 7–14.</label><caption><p>Male adults <bold>7</bold><italic><tp:taxon-name><tp:taxon-name-part taxon-name-part-type="genus" reg="Euphlyctinides">Euphlyctinides</tp:taxon-name-part><tp:taxon-name-part taxon-name-part-type="species" reg="pseudolaika">pseudolaika</tp:taxon-name-part></tp:taxon-name></italic> sp. nov., holotype, Yunnan, China (<abbrev xmlns:xlink="http://www.w3.org/1999/xlink" content-type="institution" xlink:title="Northeast Forestry University" id="ABBRID0EAZAE" xlink:type="simple">NEFU</abbrev>) <bold>8</bold><italic><tp:taxon-name><tp:taxon-name-part taxon-name-part-type="genus" reg="Euphlyctinides">E.</tp:taxon-name-part><tp:taxon-name-part taxon-name-part-type="species" reg="pseudolaika">pseudolaika</tp:taxon-name-part></tp:taxon-name></italic> sp. nov., paratype, Yunnan, China (<abbrev xmlns:xlink="http://www.w3.org/1999/xlink" content-type="institution" xlink:title="Northeast Forestry University" id="ABBRID0ESZAE" xlink:type="simple">NEFU</abbrev>) <bold>9</bold><italic><tp:taxon-name><tp:taxon-name-part taxon-name-part-type="genus" reg="Euphlyctinides">E.</tp:taxon-name-part><tp:taxon-name-part taxon-name-part-type="species" reg="laika">laika</tp:taxon-name-part></tp:taxon-name></italic> Solovyev &amp; Witt, 2009, Nghe An, Vietnam <bold>10</bold><italic><tp:taxon-name><tp:taxon-name-part taxon-name-part-type="genus" reg="Euphlyctinidis">E.</tp:taxon-name-part><tp:taxon-name-part taxon-name-part-type="species" reg="indi">indi</tp:taxon-name-part></tp:taxon-name></italic> Solovyev, 2009, Xizang, China (<abbrev xmlns:xlink="http://www.w3.org/1999/xlink" content-type="institution" xlink:title="Northeast Forestry University" id="ABBRID0ER1AE" xlink:type="simple">NEFU</abbrev>) <bold>11</bold><italic><tp:taxon-name><tp:taxon-name-part taxon-name-part-type="genus" reg="Fignya">Fignya</tp:taxon-name-part><tp:taxon-name-part taxon-name-part-type="species" reg="ravalba">ravalba</tp:taxon-name-part></tp:taxon-name></italic> sp. nov., holotype, Xizang, China (<abbrev xmlns:xlink="http://www.w3.org/1999/xlink" content-type="institution" xlink:title="Northeast Forestry University" id="ABBRID0ED2AE" xlink:type="simple">NEFU</abbrev>) <bold>12</bold><italic><tp:taxon-name><tp:taxon-name-part taxon-name-part-type="genus" reg="Fignya">F.</tp:taxon-name-part><tp:taxon-name-part taxon-name-part-type="species" reg="melkaya">melkaya</tp:taxon-name-part></tp:taxon-name></italic> Solovyev &amp; Witt, 2009, holotype, Lào Cai, Vietnam (<abbrev xmlns:xlink="http://www.w3.org/1999/xlink" content-type="institution" xlink:title="Museum Witt München" id="ABBRID0EV2AE" xlink:type="simple">MWM</abbrev>/<named-content xmlns:xlink="http://www.w3.org/1999/xlink" content-type="dwc:institutional_code" xlink:title="Zoologische Staatssammlung München, Munich, Germany" xlink:href="http://grbio.org/institution/zoologische-staatssammlung" xlink:type="simple">ZSM</named-content>) <bold>13</bold><italic><tp:taxon-name><tp:taxon-name-part taxon-name-part-type="genus" reg="Limacocera">Limacocera</tp:taxon-name-part><tp:taxon-name-part taxon-name-part-type="species" reg="pachycera">pachycera</tp:taxon-name-part></tp:taxon-name></italic> (Hampson, 1897), Xizang, China (<abbrev xmlns:xlink="http://www.w3.org/1999/xlink" content-type="institution" xlink:title="Northeast Forestry University" id="ABBRID0EM3AE" xlink:type="simple">NEFU</abbrev>) <bold>14</bold><italic><tp:taxon-name><tp:taxon-name-part taxon-name-part-type="genus" reg="Limacocera">L.</tp:taxon-name-part><tp:taxon-name-part taxon-name-part-type="species" reg="hel">hel</tp:taxon-name-part></tp:taxon-name></italic> Hering, 1931, Chongqing, China (<abbrev xmlns:xlink="http://www.w3.org/1999/xlink" content-type="institution" xlink:title="Northeast Forestry University" id="ABBRID0E53AE" xlink:type="simple">NEFU</abbrev>). Scale bars: 5 mm.</p></caption><graphic xmlns:xlink="http://www.w3.org/1999/xlink" xlink:href="zookeys-1123-205_article-77217__-g002.jpg" position="float" orientation="portrait" xlink:type="simple" id="oo_753992.jpg"><uri content-type="original_file" xlink:type="simple">https://binary.pensoft.net/fig/753992</uri></graphic></fig><p><bold><italic>Male genitalia</italic></bold> (Figs <xref ref-type="fig" rid="F4">21</xref>, <xref ref-type="fig" rid="F4">22</xref>). Uncus elongate, with a strongly sclerotized, acute subapical spur. Gnathos slender, hooked. Valva elongate; base of costa with a distinct flap, which is covered with sparse short spines on the surface and bears a cluster of strongly sclerotized, various-sized, apically acute spines; sacculus slightly inflated at base, lacking sacculus process; cucullus rounded. Juxta flattened, nearly oblong, slightly forked apically. Aedeagus slender, slightly curved near caecum, with a short, blunt apical process coiled in half a turn.</p><p><bold>Female.</bold> Unknown.</p></tp:treatment-sec><tp:treatment-sec sec-type="Bionomics" id="SECID0E24AE"><title>Bionomics.</title><p>The two specimens were collected in late July to early August using a light trap in a coniferous forest; the main vegetation around the collecting site of the holotype consisted of <italic><tp:taxon-name><tp:taxon-name-part taxon-name-part-type="genus" reg="Pinus">Pinus</tp:taxon-name-part><tp:taxon-name-part taxon-name-part-type="species" reg="yunnanensis">yunnanensis</tp:taxon-name-part></tp:taxon-name></italic> Franch. (<tp:taxon-name><tp:taxon-name-part taxon-name-part-type="family">Pinaceae</tp:taxon-name-part></tp:taxon-name>) (Fig. <xref ref-type="fig" rid="F6">33</xref>).</p></tp:treatment-sec><tp:treatment-sec sec-type="distribution" id="SECID0EV5AE"><title>Distribution</title><p><bold>(Fig. <xref ref-type="fig" rid="F5">29</xref>).</bold> China (Yunnan).</p></tp:treatment-sec><tp:treatment-sec sec-type="etymology" id="SECID0EC6AE"><title>Etymology.</title><p>The name, a noun in apposition, is a combination of the Greek adjective “pseudes” (= false) with the specific name “<tp:taxon-name><tp:taxon-name-part taxon-name-part-type="genus" reg="Euphlyctinides"/><tp:taxon-name-part taxon-name-part-type="species" reg="laika">laika</tp:taxon-name-part></tp:taxon-name>”, showing the similarity with <italic><tp:taxon-name><tp:taxon-name-part taxon-name-part-type="genus" reg="Euphlyctinides">E.</tp:taxon-name-part><tp:taxon-name-part taxon-name-part-type="species" reg="laika">laika</tp:taxon-name-part></tp:taxon-name></italic>.</p></tp:treatment-sec><tp:treatment-sec sec-type="remarks" id="SECID0E36AE"><title>Remarks.</title><p>Although only two males have been collected, the appearance differs from other congeners, particularly in the male genitalia. Hence, in this study, we formally describe them as a new species.</p></tp:treatment-sec><tp:treatment-sec><!--Section generated to contain objects referenced in tp:taxon-treatment.--><fig id="F4" position="float" orientation="portrait"><object-id xmlns:xlink="http://www.w3.org/1999/xlink" content-type="doi" xlink:type="simple">10.3897/zookeys.1123.77217.figures21-28</object-id><object-id xmlns:xlink="http://www.w3.org/1999/xlink" content-type="arpha" xlink:type="simple">15B1634E-B260-539D-81D3-5777A307CD9B</object-id><label>Figures 21–28.</label><caption><p>Male genitalia <bold>21</bold><italic><tp:taxon-name><tp:taxon-name-part taxon-name-part-type="genus" reg="Euphlyctinides">Euphlyctinides</tp:taxon-name-part><tp:taxon-name-part taxon-name-part-type="species" reg="pseudolaika">pseudolaika</tp:taxon-name-part></tp:taxon-name></italic> sp. nov., holotype, Yunnan, China, genit. prep. WuJ-177-1 (<abbrev xmlns:xlink="http://www.w3.org/1999/xlink" content-type="institution" xlink:title="Northeast Forestry University" id="ABBRID0EVPAG" xlink:type="simple">NEFU</abbrev>) <bold>22</bold><italic><tp:taxon-name><tp:taxon-name-part taxon-name-part-type="genus" reg="Euphlyctinides">E.</tp:taxon-name-part><tp:taxon-name-part taxon-name-part-type="species" reg="pseudolaika">pseudolaika</tp:taxon-name-part></tp:taxon-name></italic> sp. nov., paratype, Yunnan, China, genit. prep. WuJ-702-1 (<abbrev xmlns:xlink="http://www.w3.org/1999/xlink" content-type="institution" xlink:title="Northeast Forestry University" id="ABBRID0EHQAG" xlink:type="simple">NEFU</abbrev>) <bold>23</bold><italic><tp:taxon-name><tp:taxon-name-part taxon-name-part-type="genus" reg="Euphlyctinides">E.</tp:taxon-name-part><tp:taxon-name-part taxon-name-part-type="species" reg="laika">laika</tp:taxon-name-part></tp:taxon-name></italic> Solovyev &amp; Witt, 2009, paratype, Nghe An, Vietnam, genit. prep. 0061 (<abbrev xmlns:xlink="http://www.w3.org/1999/xlink" xlink:title="collection of Alexey V. Solovyev, Ulyanovsk, Russia" id="ABBRID0EZQAG" xlink:type="simple">CASU</abbrev>) <bold>24</bold><italic><tp:taxon-name><tp:taxon-name-part taxon-name-part-type="genus" reg="Euphlyctinidis">E.</tp:taxon-name-part><tp:taxon-name-part taxon-name-part-type="species" reg="indi">indi</tp:taxon-name-part></tp:taxon-name></italic> Solovyev, 2009, Xizang, China, genit. prep. WuJ-552-1 (<abbrev xmlns:xlink="http://www.w3.org/1999/xlink" content-type="institution" xlink:title="Northeast Forestry University" id="ABBRID0EKRAG" xlink:type="simple">NEFU</abbrev>) <bold>25</bold><italic><tp:taxon-name><tp:taxon-name-part taxon-name-part-type="genus" reg="Fignya">Fignya</tp:taxon-name-part><tp:taxon-name-part taxon-name-part-type="species" reg="ravalba">ravalba</tp:taxon-name-part></tp:taxon-name></italic> sp. nov., holotype, Xizang, China, genit. prep. WuJ-572-1 (<abbrev xmlns:xlink="http://www.w3.org/1999/xlink" content-type="institution" xlink:title="Northeast Forestry University" id="ABBRID0E3RAG" xlink:type="simple">NEFU</abbrev>) <bold>26</bold><italic><tp:taxon-name><tp:taxon-name-part taxon-name-part-type="genus" reg="Fignya">F.</tp:taxon-name-part><tp:taxon-name-part taxon-name-part-type="species" reg="melkaya">melkaya</tp:taxon-name-part></tp:taxon-name></italic> Solovyev &amp; Witt, 2009, holotype, Lào Cai, Vietnam, genit. prep. 14047 (<abbrev xmlns:xlink="http://www.w3.org/1999/xlink" content-type="institution" xlink:title="Museum Witt München" id="ABBRID0EOSAG" xlink:type="simple">MWM</abbrev>/<named-content xmlns:xlink="http://www.w3.org/1999/xlink" content-type="dwc:institutional_code" xlink:title="Zoologische Staatssammlung München, Munich, Germany" xlink:href="http://grbio.org/institution/zoologische-staatssammlung" xlink:type="simple">ZSM</named-content>) <bold>27</bold><italic><tp:taxon-name><tp:taxon-name-part taxon-name-part-type="genus" reg="Limacocera">Limacocera</tp:taxon-name-part><tp:taxon-name-part taxon-name-part-type="species" reg="pachycera">pachycera</tp:taxon-name-part></tp:taxon-name></italic> (Hampson, 1897), Xizang, China, genit. prep. WuJ-555-1 (<abbrev xmlns:xlink="http://www.w3.org/1999/xlink" content-type="institution" xlink:title="Northeast Forestry University" id="ABBRID0EFTAG" xlink:type="simple">NEFU</abbrev>) <bold>28</bold><italic><tp:taxon-name><tp:taxon-name-part taxon-name-part-type="genus" reg="Limacocera">L.</tp:taxon-name-part><tp:taxon-name-part taxon-name-part-type="species" reg="hel">hel</tp:taxon-name-part></tp:taxon-name></italic> Hering, 1931, Chongqing, China, genit. prep. WuJ-287-1 (<abbrev xmlns:xlink="http://www.w3.org/1999/xlink" content-type="institution" xlink:title="Northeast Forestry University" id="ABBRID0EXTAG" xlink:type="simple">NEFU</abbrev>).</p></caption><graphic xmlns:xlink="http://www.w3.org/1999/xlink" xlink:href="zookeys-1123-205_article-77217__-g004.jpg" position="float" orientation="portrait" xlink:type="simple" id="oo_753994.jpg"><uri content-type="original_file" xlink:type="simple">https://binary.pensoft.net/fig/753994</uri></graphic></fig><fig id="F6" position="float" orientation="portrait"><object-id xmlns:xlink="http://www.w3.org/1999/xlink" content-type="doi" xlink:type="simple">10.3897/zookeys.1123.77217.figures30-33</object-id><object-id xmlns:xlink="http://www.w3.org/1999/xlink" content-type="arpha" xlink:type="simple">04BE6E96-87FF-5340-9767-CF616E603163</object-id><label>Figures 30–33.</label><caption><p>Biotopes of <tp:taxon-name><tp:taxon-name-part taxon-name-part-type="family">Limacodidae</tp:taxon-name-part></tp:taxon-name><bold>30, 31</bold> China, Xizang, Motuo County: <bold>30</bold> Beibeng Countryside, Dergong Village, biotope of <italic><tp:taxon-name><tp:taxon-name-part taxon-name-part-type="genus" reg="Fignya">Fignya</tp:taxon-name-part><tp:taxon-name-part taxon-name-part-type="species" reg="ravalba">ravalba</tp:taxon-name-part></tp:taxon-name></italic> sp. nov., <italic><tp:taxon-name><tp:taxon-name-part taxon-name-part-type="genus" reg="Euphlyctinidis">Euphlyctinidis</tp:taxon-name-part><tp:taxon-name-part taxon-name-part-type="species" reg="indi">indi</tp:taxon-name-part></tp:taxon-name></italic> Solovyev, 2009 and <italic><tp:taxon-name><tp:taxon-name-part taxon-name-part-type="genus" reg="Limacocera">Limacocera</tp:taxon-name-part><tp:taxon-name-part taxon-name-part-type="species" reg="pachycera">pachycera</tp:taxon-name-part></tp:taxon-name></italic> (Hampson, 1897), photo by HL. Han <bold>31</bold> Gedang Countryside, biotope of <italic><tp:taxon-name><tp:taxon-name-part taxon-name-part-type="genus" reg="Kitanola">Kitanola</tp:taxon-name-part><tp:taxon-name-part taxon-name-part-type="species" reg="eleganta">eleganta</tp:taxon-name-part></tp:taxon-name></italic> sp. nov. and <italic><tp:taxon-name><tp:taxon-name-part taxon-name-part-type="genus" reg="Euphlyctinidis">E.</tp:taxon-name-part><tp:taxon-name-part taxon-name-part-type="species" reg="indi">indi</tp:taxon-name-part></tp:taxon-name></italic>, photographs by J. Wu. <bold>32, 33</bold> China, Prov. Yunnan: <bold>32</bold> Kunming City, Shilin County, Changhu Town, Changhu wetland park, biotope of <italic><tp:taxon-name><tp:taxon-name-part taxon-name-part-type="genus" reg="Kitanola">K.</tp:taxon-name-part><tp:taxon-name-part taxon-name-part-type="species" reg="shilinensis">shilinensis</tp:taxon-name-part></tp:taxon-name></italic> sp. nov., photo by KL. Wu <bold>33</bold> Pu’er City, Manxieba Village, biotope of <italic><tp:taxon-name><tp:taxon-name-part taxon-name-part-type="genus" reg="Euphlyctinides">E.</tp:taxon-name-part><tp:taxon-name-part taxon-name-part-type="species" reg="pseudolaika">pseudolaika</tp:taxon-name-part></tp:taxon-name></italic> sp. nov., photographs by HL. Han.</p></caption><graphic xmlns:xlink="http://www.w3.org/1999/xlink" xlink:href="zookeys-1123-205_article-77217__-g006.jpg" position="float" orientation="portrait" xlink:type="simple" id="oo_753997.jpg"><uri content-type="original_file" xlink:type="simple">https://binary.pensoft.net/fig/753997</uri></graphic></fig><fig id="F5" position="float" orientation="portrait"><object-id xmlns:xlink="http://www.w3.org/1999/xlink" content-type="doi" xlink:type="simple">10.3897/zookeys.1123.77217.figure29</object-id><object-id xmlns:xlink="http://www.w3.org/1999/xlink" content-type="arpha" xlink:type="simple">754121A7-6F11-5AEB-BD8E-39FDB1D8E3EE</object-id><label>Figure 29.</label><caption><p>Distribution map of four new <tp:taxon-name><tp:taxon-name-part taxon-name-part-type="family">Limacodidae</tp:taxon-name-part></tp:taxon-name> species: circle = <italic><tp:taxon-name><tp:taxon-name-part taxon-name-part-type="genus" reg="Fignya">Fignya</tp:taxon-name-part><tp:taxon-name-part taxon-name-part-type="species" reg="ravalba">ravalba</tp:taxon-name-part></tp:taxon-name></italic> (China: Xizang); triangle = <italic><tp:taxon-name><tp:taxon-name-part taxon-name-part-type="genus" reg="Kitanola">Kitanola</tp:taxon-name-part><tp:taxon-name-part taxon-name-part-type="species" reg="eleganta">eleganta</tp:taxon-name-part></tp:taxon-name></italic> (China: Xizang); star = <italic><tp:taxon-name><tp:taxon-name-part taxon-name-part-type="genus" reg="Kitanola">K.</tp:taxon-name-part><tp:taxon-name-part taxon-name-part-type="species" reg="shilinensis">shilinensis</tp:taxon-name-part></tp:taxon-name></italic> (China: Yunnan); square = <italic><tp:taxon-name><tp:taxon-name-part taxon-name-part-type="genus" reg="Euphlyctinides">Euphlyctinides</tp:taxon-name-part><tp:taxon-name-part taxon-name-part-type="species" reg="pseudolaika">pseudolaika</tp:taxon-name-part></tp:taxon-name></italic> (China: Yunnan).</p></caption><graphic xmlns:xlink="http://www.w3.org/1999/xlink" xlink:href="zookeys-1123-205_article-77217__-g005.jpg" position="float" orientation="portrait" xlink:type="simple" id="oo_753995.jpg"><uri content-type="original_file" xlink:type="simple">https://binary.pensoft.net/fig/753995</uri></graphic></fig></tp:treatment-sec></tp:taxon-treatment>
