# Supplementary material for: ﻿Four new species and two newly recorded species of Limacodidae (Lepidoptera, Zygaenoidea) from China
Source: Zookeys. 2022 Oct 7;1123:205–19. doi: 10.3897/zookeys.1123.77217 (PMC9836738; doi:10.3897/zookeys.1123.77217)
Supplement: XML Treatment for Euphlyctinidis indi [file zookeys.1123.77217-treatment6.xml]

<!DOCTYPE tp:taxon-treatment
  PUBLIC "-//TaxonX//DTD Taxonomic Treatment Publishing DTD v0 20100105//EN" "tax-treatment-NSO.dtd">
<tp:taxon-treatment xmlns:tp="http://www.plazi.org/taxpub"><tp:treatment-meta><kwd-group><label>Taxon classification</label><kwd>
              <named-content content-type="kingdom">Animalia</named-content>
            </kwd><kwd>
              <named-content content-type="order">Lepidoptera</named-content>
            </kwd><kwd>
              <named-content content-type="family">Limacodidae</named-content>
            </kwd></kwd-group><mixed-citation publication-type="journal"><person-group><name><surname>Wu</surname><given-names>Jun</given-names></name><name><surname>Solovyev</surname><given-names>Alexey V.</given-names></name><name><surname>Han</surname><given-names>Hui-Lin</given-names></name></person-group><article-title>﻿Four new species and two newly recorded species of <tp:taxon-name><tp:taxon-name-part taxon-name-part-type="family">Limacodidae</tp:taxon-name-part></tp:taxon-name> (<tp:taxon-name><tp:taxon-name-part taxon-name-part-type="order">Lepidoptera</tp:taxon-name-part></tp:taxon-name>, <tp:taxon-name><tp:taxon-name-part taxon-name-part-type="superfamily">Zygaenoidea</tp:taxon-name-part></tp:taxon-name>) from China</article-title><source>Zookeys</source><day>07</day><month>10</month><year>2022</year><volume>1123</volume><fpage>205</fpage><lpage>219</lpage><pub-id pub-id-type="doi">10.3897/zookeys.1123.77217</pub-id></mixed-citation></tp:treatment-meta><tp:nomenclature><label>﻿</label><tp:taxon-name>
            <object-id xmlns:xlink="http://www.w3.org/1999/xlink" content-type="arpha" xlink:type="simple">ACAF98F6-F01E-5043-ACCF-3AD7806775B0</object-id>
            <tp:taxon-name-part taxon-name-part-type="genus" reg="Euphlyctinidis">Euphlyctinidis</tp:taxon-name-part>
            <tp:taxon-name-part taxon-name-part-type="species" reg="indi">indi</tp:taxon-name-part>
          </tp:taxon-name><tp:taxon-authority>Solovyev, 2009</tp:taxon-authority><xref ref-type="fig" rid="F2">Figs 10</xref><xref ref-type="fig" rid="F4">, 24</xref><tp:nomenclature-citation-list><tp:nomenclature-citation><tp:taxon-name>
                <tp:taxon-name-part taxon-name-part-type="genus" reg="Euphlyctinidis">Euphlyctinidis</tp:taxon-name-part>
                <tp:taxon-name-part taxon-name-part-type="species" reg="indi">indi</tp:taxon-name-part>
              </tp:taxon-name><comment>Solovyev, 2009: 175. Type locality: Indien WB, Darjeeling Mangpu-road.</comment></tp:nomenclature-citation></tp:nomenclature-citation-list></tp:nomenclature><tp:treatment-sec sec-type="material" id="SECID0E3BAG"><title>Material examined.</title><p>2♂, China, Xizang Autonomous Region, Linzhi (= Nyingchi) City, Motuo (= Medog) County, Beibeng Countryside, Dergong village, 25.V–4.VI.2021, HL. Han leg., genit. prep. WuJ-552-1 (<abbrev xmlns:xlink="http://www.w3.org/1999/xlink" content-type="institution" xlink:title="Northeast Forestry University" id="ABBRID0ECCAG" xlink:type="simple">NEFU</abbrev>); 3♂, China, Xizang Autonomous Region, Linzhi (= Nyingchi) City, Motuo (= Medog) County, Gedang Countryside, 25.V–5.VI.2021, J. Wu and JJ. Fan legs., genit. prep. WuJ-512-2, WuJ-565-1 (<abbrev xmlns:xlink="http://www.w3.org/1999/xlink" content-type="institution" xlink:title="Northeast Forestry University" id="ABBRID0EHCAG" xlink:type="simple">NEFU</abbrev>).</p></tp:treatment-sec><tp:treatment-sec sec-type="diagnosis" id="SECID0EMCAG"><title>Diagnosis.</title><p><italic><tp:taxon-name><tp:taxon-name-part taxon-name-part-type="genus" reg="Euphlyctinidis">Euphlyctinidis</tp:taxon-name-part><tp:taxon-name-part taxon-name-part-type="species" reg="indi">indi</tp:taxon-name-part></tp:taxon-name></italic> differs from its congeners by the darker coloration of the forewing, the postmedial line is without distinctive interruptions, the valva is broad in the distal part, and by the juxta without any processes.</p></tp:treatment-sec><tp:treatment-sec sec-type="Bionomics" id="SECID0E4CAG"><title>Bionomics.</title><p>The moth flies from May to June. The specimens were collected with a light trap at altitudes of 1,450–2,120 m a.s.l. in a subtropical evergreen broadleaf forest with massive shrubs, ferns, and patches of grassland as in the ground cover layer in the forest (Figs <xref ref-type="fig" rid="F6">30</xref>, <xref ref-type="fig" rid="F6">31</xref>).</p></tp:treatment-sec><tp:treatment-sec sec-type="distribution" id="SECID0ELDAG"><title>Distribution.</title><p>China (Xizang), India.</p></tp:treatment-sec><tp:treatment-sec><!--Section generated to contain objects referenced in tp:taxon-treatment.--><fig id="F2" position="float" orientation="portrait"><object-id xmlns:xlink="http://www.w3.org/1999/xlink" content-type="doi" xlink:type="simple">10.3897/zookeys.1123.77217.figures7-14</object-id><object-id xmlns:xlink="http://www.w3.org/1999/xlink" content-type="arpha" xlink:type="simple">15B7A40C-732E-5F64-B44D-85F06C0201CA</object-id><label>Figures 7–14.</label><caption><p>Male adults <bold>7</bold><italic><tp:taxon-name><tp:taxon-name-part taxon-name-part-type="genus" reg="Euphlyctinides">Euphlyctinides</tp:taxon-name-part><tp:taxon-name-part taxon-name-part-type="species" reg="pseudolaika">pseudolaika</tp:taxon-name-part></tp:taxon-name></italic> sp. nov., holotype, Yunnan, China (<abbrev xmlns:xlink="http://www.w3.org/1999/xlink" content-type="institution" xlink:title="Northeast Forestry University" id="ABBRID0EAZAE" xlink:type="simple">NEFU</abbrev>) <bold>8</bold><italic><tp:taxon-name><tp:taxon-name-part taxon-name-part-type="genus" reg="Euphlyctinides">E.</tp:taxon-name-part><tp:taxon-name-part taxon-name-part-type="species" reg="pseudolaika">pseudolaika</tp:taxon-name-part></tp:taxon-name></italic> sp. nov., paratype, Yunnan, China (<abbrev xmlns:xlink="http://www.w3.org/1999/xlink" content-type="institution" xlink:title="Northeast Forestry University" id="ABBRID0ESZAE" xlink:type="simple">NEFU</abbrev>) <bold>9</bold><italic><tp:taxon-name><tp:taxon-name-part taxon-name-part-type="genus" reg="Euphlyctinides">E.</tp:taxon-name-part><tp:taxon-name-part taxon-name-part-type="species" reg="laika">laika</tp:taxon-name-part></tp:taxon-name></italic> Solovyev &amp; Witt, 2009, Nghe An, Vietnam <bold>10</bold><italic><tp:taxon-name><tp:taxon-name-part taxon-name-part-type="genus" reg="Euphlyctinidis">E.</tp:taxon-name-part><tp:taxon-name-part taxon-name-part-type="species" reg="indi">indi</tp:taxon-name-part></tp:taxon-name></italic> Solovyev, 2009, Xizang, China (<abbrev xmlns:xlink="http://www.w3.org/1999/xlink" content-type="institution" xlink:title="Northeast Forestry University" id="ABBRID0ER1AE" xlink:type="simple">NEFU</abbrev>) <bold>11</bold><italic><tp:taxon-name><tp:taxon-name-part taxon-name-part-type="genus" reg="Fignya">Fignya</tp:taxon-name-part><tp:taxon-name-part taxon-name-part-type="species" reg="ravalba">ravalba</tp:taxon-name-part></tp:taxon-name></italic> sp. nov., holotype, Xizang, China (<abbrev xmlns:xlink="http://www.w3.org/1999/xlink" content-type="institution" xlink:title="Northeast Forestry University" id="ABBRID0ED2AE" xlink:type="simple">NEFU</abbrev>) <bold>12</bold><italic><tp:taxon-name><tp:taxon-name-part taxon-name-part-type="genus" reg="Fignya">F.</tp:taxon-name-part><tp:taxon-name-part taxon-name-part-type="species" reg="melkaya">melkaya</tp:taxon-name-part></tp:taxon-name></italic> Solovyev &amp; Witt, 2009, holotype, Lào Cai, Vietnam (<abbrev xmlns:xlink="http://www.w3.org/1999/xlink" content-type="institution" xlink:title="Museum Witt München" id="ABBRID0EV2AE" xlink:type="simple">MWM</abbrev>/<named-content xmlns:xlink="http://www.w3.org/1999/xlink" content-type="dwc:institutional_code" xlink:title="Zoologische Staatssammlung München, Munich, Germany" xlink:href="http://grbio.org/institution/zoologische-staatssammlung" xlink:type="simple">ZSM</named-content>) <bold>13</bold><italic><tp:taxon-name><tp:taxon-name-part taxon-name-part-type="genus" reg="Limacocera">Limacocera</tp:taxon-name-part><tp:taxon-name-part taxon-name-part-type="species" reg="pachycera">pachycera</tp:taxon-name-part></tp:taxon-name></italic> (Hampson, 1897), Xizang, China (<abbrev xmlns:xlink="http://www.w3.org/1999/xlink" content-type="institution" xlink:title="Northeast Forestry University" id="ABBRID0EM3AE" xlink:type="simple">NEFU</abbrev>) <bold>14</bold><italic><tp:taxon-name><tp:taxon-name-part taxon-name-part-type="genus" reg="Limacocera">L.</tp:taxon-name-part><tp:taxon-name-part taxon-name-part-type="species" reg="hel">hel</tp:taxon-name-part></tp:taxon-name></italic> Hering, 1931, Chongqing, China (<abbrev xmlns:xlink="http://www.w3.org/1999/xlink" content-type="institution" xlink:title="Northeast Forestry University" id="ABBRID0E53AE" xlink:type="simple">NEFU</abbrev>). Scale bars: 5 mm.</p></caption><graphic xmlns:xlink="http://www.w3.org/1999/xlink" xlink:href="zookeys-1123-205_article-77217__-g002.jpg" position="float" orientation="portrait" xlink:type="simple" id="oo_753992.jpg"><uri content-type="original_file" xlink:type="simple">https://binary.pensoft.net/fig/753992</uri></graphic></fig><fig id="F4" position="float" orientation="portrait"><object-id xmlns:xlink="http://www.w3.org/1999/xlink" content-type="doi" xlink:type="simple">10.3897/zookeys.1123.77217.figures21-28</object-id><object-id xmlns:xlink="http://www.w3.org/1999/xlink" content-type="arpha" xlink:type="simple">15B1634E-B260-539D-81D3-5777A307CD9B</object-id><label>Figures 21–28.</label><caption><p>Male genitalia <bold>21</bold><italic><tp:taxon-name><tp:taxon-name-part taxon-name-part-type="genus" reg="Euphlyctinides">Euphlyctinides</tp:taxon-name-part><tp:taxon-name-part taxon-name-part-type="species" reg="pseudolaika">pseudolaika</tp:taxon-name-part></tp:taxon-name></italic> sp. nov., holotype, Yunnan, China, genit. prep. WuJ-177-1 (<abbrev xmlns:xlink="http://www.w3.org/1999/xlink" content-type="institution" xlink:title="Northeast Forestry University" id="ABBRID0EVPAG" xlink:type="simple">NEFU</abbrev>) <bold>22</bold><italic><tp:taxon-name><tp:taxon-name-part taxon-name-part-type="genus" reg="Euphlyctinides">E.</tp:taxon-name-part><tp:taxon-name-part taxon-name-part-type="species" reg="pseudolaika">pseudolaika</tp:taxon-name-part></tp:taxon-name></italic> sp. nov., paratype, Yunnan, China, genit. prep. WuJ-702-1 (<abbrev xmlns:xlink="http://www.w3.org/1999/xlink" content-type="institution" xlink:title="Northeast Forestry University" id="ABBRID0EHQAG" xlink:type="simple">NEFU</abbrev>) <bold>23</bold><italic><tp:taxon-name><tp:taxon-name-part taxon-name-part-type="genus" reg="Euphlyctinides">E.</tp:taxon-name-part><tp:taxon-name-part taxon-name-part-type="species" reg="laika">laika</tp:taxon-name-part></tp:taxon-name></italic> Solovyev &amp; Witt, 2009, paratype, Nghe An, Vietnam, genit. prep. 0061 (<abbrev xmlns:xlink="http://www.w3.org/1999/xlink" xlink:title="collection of Alexey V. Solovyev, Ulyanovsk, Russia" id="ABBRID0EZQAG" xlink:type="simple">CASU</abbrev>) <bold>24</bold><italic><tp:taxon-name><tp:taxon-name-part taxon-name-part-type="genus" reg="Euphlyctinidis">E.</tp:taxon-name-part><tp:taxon-name-part taxon-name-part-type="species" reg="indi">indi</tp:taxon-name-part></tp:taxon-name></italic> Solovyev, 2009, Xizang, China, genit. prep. WuJ-552-1 (<abbrev xmlns:xlink="http://www.w3.org/1999/xlink" content-type="institution" xlink:title="Northeast Forestry University" id="ABBRID0EKRAG" xlink:type="simple">NEFU</abbrev>) <bold>25</bold><italic><tp:taxon-name><tp:taxon-name-part taxon-name-part-type="genus" reg="Fignya">Fignya</tp:taxon-name-part><tp:taxon-name-part taxon-name-part-type="species" reg="ravalba">ravalba</tp:taxon-name-part></tp:taxon-name></italic> sp. nov., holotype, Xizang, China, genit. prep. WuJ-572-1 (<abbrev xmlns:xlink="http://www.w3.org/1999/xlink" content-type="institution" xlink:title="Northeast Forestry University" id="ABBRID0E3RAG" xlink:type="simple">NEFU</abbrev>) <bold>26</bold><italic><tp:taxon-name><tp:taxon-name-part taxon-name-part-type="genus" reg="Fignya">F.</tp:taxon-name-part><tp:taxon-name-part taxon-name-part-type="species" reg="melkaya">melkaya</tp:taxon-name-part></tp:taxon-name></italic> Solovyev &amp; Witt, 2009, holotype, Lào Cai, Vietnam, genit. prep. 14047 (<abbrev xmlns:xlink="http://www.w3.org/1999/xlink" content-type="institution" xlink:title="Museum Witt München" id="ABBRID0EOSAG" xlink:type="simple">MWM</abbrev>/<named-content xmlns:xlink="http://www.w3.org/1999/xlink" content-type="dwc:institutional_code" xlink:title="Zoologische Staatssammlung München, Munich, Germany" xlink:href="http://grbio.org/institution/zoologische-staatssammlung" xlink:type="simple">ZSM</named-content>) <bold>27</bold><italic><tp:taxon-name><tp:taxon-name-part taxon-name-part-type="genus" reg="Limacocera">Limacocera</tp:taxon-name-part><tp:taxon-name-part taxon-name-part-type="species" reg="pachycera">pachycera</tp:taxon-name-part></tp:taxon-name></italic> (Hampson, 1897), Xizang, China, genit. prep. WuJ-555-1 (<abbrev xmlns:xlink="http://www.w3.org/1999/xlink" content-type="institution" xlink:title="Northeast Forestry University" id="ABBRID0EFTAG" xlink:type="simple">NEFU</abbrev>) <bold>28</bold><italic><tp:taxon-name><tp:taxon-name-part taxon-name-part-type="genus" reg="Limacocera">L.</tp:taxon-name-part><tp:taxon-name-part taxon-name-part-type="species" reg="hel">hel</tp:taxon-name-part></tp:taxon-name></italic> Hering, 1931, Chongqing, China, genit. prep. WuJ-287-1 (<abbrev xmlns:xlink="http://www.w3.org/1999/xlink" content-type="institution" xlink:title="Northeast Forestry University" id="ABBRID0EXTAG" xlink:type="simple">NEFU</abbrev>).</p></caption><graphic xmlns:xlink="http://www.w3.org/1999/xlink" xlink:href="zookeys-1123-205_article-77217__-g004.jpg" position="float" orientation="portrait" xlink:type="simple" id="oo_753994.jpg"><uri content-type="original_file" xlink:type="simple">https://binary.pensoft.net/fig/753994</uri></graphic></fig><fig id="F6" position="float" orientation="portrait"><object-id xmlns:xlink="http://www.w3.org/1999/xlink" content-type="doi" xlink:type="simple">10.3897/zookeys.1123.77217.figures30-33</object-id><object-id xmlns:xlink="http://www.w3.org/1999/xlink" content-type="arpha" xlink:type="simple">04BE6E96-87FF-5340-9767-CF616E603163</object-id><label>Figures 30–33.</label><caption><p>Biotopes of <tp:taxon-name><tp:taxon-name-part taxon-name-part-type="family">Limacodidae</tp:taxon-name-part></tp:taxon-name><bold>30, 31</bold> China, Xizang, Motuo County: <bold>30</bold> Beibeng Countryside, Dergong Village, biotope of <italic><tp:taxon-name><tp:taxon-name-part taxon-name-part-type="genus" reg="Fignya">Fignya</tp:taxon-name-part><tp:taxon-name-part taxon-name-part-type="species" reg="ravalba">ravalba</tp:taxon-name-part></tp:taxon-name></italic> sp. nov., <italic><tp:taxon-name><tp:taxon-name-part taxon-name-part-type="genus" reg="Euphlyctinidis">Euphlyctinidis</tp:taxon-name-part><tp:taxon-name-part taxon-name-part-type="species" reg="indi">indi</tp:taxon-name-part></tp:taxon-name></italic> Solovyev, 2009 and <italic><tp:taxon-name><tp:taxon-name-part taxon-name-part-type="genus" reg="Limacocera">Limacocera</tp:taxon-name-part><tp:taxon-name-part taxon-name-part-type="species" reg="pachycera">pachycera</tp:taxon-name-part></tp:taxon-name></italic> (Hampson, 1897), photo by HL. Han <bold>31</bold> Gedang Countryside, biotope of <italic><tp:taxon-name><tp:taxon-name-part taxon-name-part-type="genus" reg="Kitanola">Kitanola</tp:taxon-name-part><tp:taxon-name-part taxon-name-part-type="species" reg="eleganta">eleganta</tp:taxon-name-part></tp:taxon-name></italic> sp. nov. and <italic><tp:taxon-name><tp:taxon-name-part taxon-name-part-type="genus" reg="Euphlyctinidis">E.</tp:taxon-name-part><tp:taxon-name-part taxon-name-part-type="species" reg="indi">indi</tp:taxon-name-part></tp:taxon-name></italic>, photographs by J. Wu. <bold>32, 33</bold> China, Prov. Yunnan: <bold>32</bold> Kunming City, Shilin County, Changhu Town, Changhu wetland park, biotope of <italic><tp:taxon-name><tp:taxon-name-part taxon-name-part-type="genus" reg="Kitanola">K.</tp:taxon-name-part><tp:taxon-name-part taxon-name-part-type="species" reg="shilinensis">shilinensis</tp:taxon-name-part></tp:taxon-name></italic> sp. nov., photo by KL. Wu <bold>33</bold> Pu’er City, Manxieba Village, biotope of <italic><tp:taxon-name><tp:taxon-name-part taxon-name-part-type="genus" reg="Euphlyctinides">E.</tp:taxon-name-part><tp:taxon-name-part taxon-name-part-type="species" reg="pseudolaika">pseudolaika</tp:taxon-name-part></tp:taxon-name></italic> sp. nov., photographs by HL. Han.</p></caption><graphic xmlns:xlink="http://www.w3.org/1999/xlink" xlink:href="zookeys-1123-205_article-77217__-g006.jpg" position="float" orientation="portrait" xlink:type="simple" id="oo_753997.jpg"><uri content-type="original_file" xlink:type="simple">https://binary.pensoft.net/fig/753997</uri></graphic></fig></tp:treatment-sec></tp:taxon-treatment>
