# Supplementary material for: ﻿Four new species and two newly recorded species of Limacodidae (Lepidoptera, Zygaenoidea) from China
Source: Zookeys. 2022 Oct 7;1123:205–19. doi: 10.3897/zookeys.1123.77217 (PMC9836738; doi:10.3897/zookeys.1123.77217)
Supplement: XML Treatment for Limacocera [file zookeys.1123.77217-treatment9.xml]

<!DOCTYPE tp:taxon-treatment
  PUBLIC "-//TaxonX//DTD Taxonomic Treatment Publishing DTD v0 20100105//EN" "tax-treatment-NSO.dtd">
<tp:taxon-treatment xmlns:tp="http://www.plazi.org/taxpub"><tp:treatment-meta><kwd-group><label>Taxon classification</label><kwd>
              <named-content content-type="kingdom">Animalia</named-content>
            </kwd><kwd>
              <named-content content-type="order">Lepidoptera</named-content>
            </kwd><kwd>
              <named-content content-type="family">Limacodidae</named-content>
            </kwd></kwd-group><mixed-citation publication-type="journal"><person-group><name><surname>Wu</surname><given-names>Jun</given-names></name><name><surname>Solovyev</surname><given-names>Alexey V.</given-names></name><name><surname>Han</surname><given-names>Hui-Lin</given-names></name></person-group><article-title>﻿Four new species and two newly recorded species of <tp:taxon-name><tp:taxon-name-part taxon-name-part-type="family">Limacodidae</tp:taxon-name-part></tp:taxon-name> (<tp:taxon-name><tp:taxon-name-part taxon-name-part-type="order">Lepidoptera</tp:taxon-name-part></tp:taxon-name>, <tp:taxon-name><tp:taxon-name-part taxon-name-part-type="superfamily">Zygaenoidea</tp:taxon-name-part></tp:taxon-name>) from China</article-title><source>Zookeys</source><day>07</day><month>10</month><year>2022</year><volume>1123</volume><fpage>205</fpage><lpage>219</lpage><pub-id pub-id-type="doi">10.3897/zookeys.1123.77217</pub-id></mixed-citation></tp:treatment-meta><tp:nomenclature><label>﻿Genus</label><tp:taxon-name>
            <object-id xmlns:xlink="http://www.w3.org/1999/xlink" content-type="arpha" xlink:type="simple">480EF4E6-649F-5696-9471-CD4417D63F2B</object-id>
            <tp:taxon-name-part taxon-name-part-type="genus" reg="Limacocera">Limacocera</tp:taxon-name-part>
          </tp:taxon-name><tp:taxon-authority>Hering, 1931</tp:taxon-authority><tp:nomenclature-citation-list><tp:nomenclature-citation><tp:taxon-name>
                <tp:taxon-name-part taxon-name-part-type="genus" reg="Limacocera">Limacocera</tp:taxon-name-part>
              </tp:taxon-name><comment>Hering, 1931: 674. Type species (by original designation): <tp:taxon-name><tp:taxon-name-part taxon-name-part-type="genus" reg="Narosa">Narosa</tp:taxon-name-part><tp:taxon-name-part taxon-name-part-type="species" reg="pachycera">pachycera</tp:taxon-name-part></tp:taxon-name> Hampson, 1897. Type locality: India, “Khásis” [Meghalaya, Khasi Hills].</comment></tp:nomenclature-citation></tp:nomenclature-citation-list></tp:nomenclature><tp:treatment-sec sec-type="notes" id="SECID0E63AG"><title>Note.</title><p><italic><tp:taxon-name><tp:taxon-name-part taxon-name-part-type="genus" reg="Limacocera">Limacocera</tp:taxon-name-part></tp:taxon-name></italic> is a small and rare genus, erected by <xref ref-type="bibr" rid="B2">Hering (1931)</xref>, with the type species, “<italic><tp:taxon-name><tp:taxon-name-part taxon-name-part-type="genus" reg="Narosa">Narosa</tp:taxon-name-part><tp:taxon-name-part taxon-name-part-type="species" reg="pachycera">pachycera</tp:taxon-name-part></tp:taxon-name></italic> Hampson, 1897”. The forewings in this genus are grey, crossed by a characteristic broad, brown medial fascia. The labial palpi are up-curved, almost reaching to the vertex. The base of vein R<sub>1</sub> in the forewing is strongly curved toward the vein Sc; the vein R<sub>2</sub> is separate; the veins R<sub>3</sub>+R<sub>4</sub> are stalked of R<sub>5</sub>. The tibial spurs are 0-2-4. The most obvious feature of this genus are the significantly extended antennae. The female antennae as long as the costal margin of the forewing, whereas the male antennae are longer than the costal margin and markedly enlarged (<xref ref-type="bibr" rid="B1">Hampson 1897</xref>; <xref ref-type="bibr" rid="B2">Hering 1931</xref>; <xref ref-type="bibr" rid="B4">Holloway 1990</xref>; <xref ref-type="bibr" rid="B15">Solovyev and Witt 2009</xref>). In China, there was until now only one species known, <italic><tp:taxon-name><tp:taxon-name-part taxon-name-part-type="genus" reg="Limacocera">L.</tp:taxon-name-part><tp:taxon-name-part taxon-name-part-type="species" reg="hel">hel</tp:taxon-name-part></tp:taxon-name></italic> Hering, 1931, from the type locality in Guangdong Province.</p></tp:treatment-sec><ref-list><ref id="B2"><mixed-citation xmlns:xlink="http://www.w3.org/1999/xlink" xlink:type="simple"><person-group><name name-style="western"><surname>Hering</surname><given-names>M</given-names></name></person-group> (<year>1931</year>) <article-title><tp:taxon-name><tp:taxon-name-part taxon-name-part-type="family">Limacodidae</tp:taxon-name-part></tp:taxon-name> (<tp:taxon-name><tp:taxon-name-part taxon-name-part-type="family">Cochliopodidae</tp:taxon-name-part></tp:taxon-name>).</article-title> In: <person-group><name name-style="western"><surname>Seitz</surname><given-names>A</given-names></name></person-group> (<role>Ed.</role>) <issue-title>Die Gross-Schmetterlinge der Erde.</issue-title><source>Vol. 10. Alfred Kerner Verlag, Stuttgart</source>, <fpage>665</fpage>–<lpage>728</lpage>.</mixed-citation></ref><ref id="B1"><mixed-citation xmlns:xlink="http://www.w3.org/1999/xlink" xlink:type="simple"><person-group><name name-style="western"><surname>Hampson</surname><given-names>GF</given-names></name></person-group> (<year>1897</year>) <article-title>The moths of India. Supplementary paper to the volumes in “the fauna of British India”. Part I.</article-title><source>Journal of the Bombay Natural History Society</source><volume>11</volume>: <fpage>277</fpage>–<lpage>297</lpage>.</mixed-citation></ref><ref id="B4"><mixed-citation xmlns:xlink="http://www.w3.org/1999/xlink" xlink:type="simple"><person-group><name name-style="western"><surname>Holloway</surname><given-names>JD</given-names></name></person-group> (<year>1990</year>) <article-title>The <tp:taxon-name><tp:taxon-name-part taxon-name-part-type="family">Limacodidae</tp:taxon-name-part></tp:taxon-name> of Sumatra.</article-title><source><tp:taxon-name><tp:taxon-name-part taxon-name-part-type="suborder">Heterocera</tp:taxon-name-part></tp:taxon-name> Sumatrana</source><volume>6</volume>: <fpage>9</fpage>–<lpage>77</lpage>.</mixed-citation></ref><ref id="B15"><mixed-citation xmlns:xlink="http://www.w3.org/1999/xlink" xlink:type="simple"><person-group><name name-style="western"><surname>Solovyev</surname><given-names>AV</given-names></name><name name-style="western"><surname>Witt</surname><given-names>TJ</given-names></name></person-group> (<year>2009</year>) The <tp:taxon-name><tp:taxon-name-part taxon-name-part-type="family">Limacodidae</tp:taxon-name-part></tp:taxon-name> of Vietnam. Entomofauna (Supplement No. 16): 33–229.</mixed-citation></ref></ref-list></tp:taxon-treatment>
