# Supplementary material for: ﻿Four new species and two newly recorded species of Limacodidae (Lepidoptera, Zygaenoidea) from China
Source: Zookeys. 2022 Oct 7;1123:205–19. doi: 10.3897/zookeys.1123.77217 (PMC9836738; doi:10.3897/zookeys.1123.77217)
Supplement: XML Treatment for Limacocera pachycera [file zookeys.1123.77217-treatment10.xml]

<!DOCTYPE tp:taxon-treatment
  PUBLIC "-//TaxonX//DTD Taxonomic Treatment Publishing DTD v0 20100105//EN" "tax-treatment-NSO.dtd">
<tp:taxon-treatment xmlns:tp="http://www.plazi.org/taxpub"><tp:treatment-meta><kwd-group><label>Taxon classification</label><kwd>
              <named-content content-type="kingdom">Animalia</named-content>
            </kwd><kwd>
              <named-content content-type="order">Lepidoptera</named-content>
            </kwd><kwd>
              <named-content content-type="family">Limacodidae</named-content>
            </kwd></kwd-group><mixed-citation publication-type="journal"><person-group><name><surname>Wu</surname><given-names>Jun</given-names></name><name><surname>Solovyev</surname><given-names>Alexey V.</given-names></name><name><surname>Han</surname><given-names>Hui-Lin</given-names></name></person-group><article-title>﻿Four new species and two newly recorded species of <tp:taxon-name><tp:taxon-name-part taxon-name-part-type="family">Limacodidae</tp:taxon-name-part></tp:taxon-name> (<tp:taxon-name><tp:taxon-name-part taxon-name-part-type="order">Lepidoptera</tp:taxon-name-part></tp:taxon-name>, <tp:taxon-name><tp:taxon-name-part taxon-name-part-type="superfamily">Zygaenoidea</tp:taxon-name-part></tp:taxon-name>) from China</article-title><source>Zookeys</source><day>07</day><month>10</month><year>2022</year><volume>1123</volume><fpage>205</fpage><lpage>219</lpage><pub-id pub-id-type="doi">10.3897/zookeys.1123.77217</pub-id></mixed-citation></tp:treatment-meta><tp:nomenclature><label>﻿</label><tp:taxon-name>
            <object-id xmlns:xlink="http://www.w3.org/1999/xlink" content-type="arpha" xlink:type="simple">33441EC1-80D5-527D-BFF9-C2B2C07638C4</object-id>
            <tp:taxon-name-part taxon-name-part-type="genus" reg="Limacocera">Limacocera</tp:taxon-name-part>
            <tp:taxon-name-part taxon-name-part-type="species" reg="pachycera">pachycera</tp:taxon-name-part>
          </tp:taxon-name><tp:taxon-authority>(Hampson, 1897)</tp:taxon-authority><xref ref-type="fig" rid="F2">Figs 13</xref><xref ref-type="fig" rid="F4">, 27</xref><tp:nomenclature-citation-list><tp:nomenclature-citation><tp:taxon-name>
                <tp:taxon-name-part taxon-name-part-type="genus" reg="Narosa">Narosa</tp:taxon-name-part>
                <tp:taxon-name-part taxon-name-part-type="species" reg="pachycera">pachycera</tp:taxon-name-part>
              </tp:taxon-name><comment>Hampson, 1897: 294. Type locality: India, “Khásis” [Meghalaya, Khasi Hills].</comment></tp:nomenclature-citation><tp:nomenclature-citation><tp:taxon-name>
                <tp:taxon-name-part taxon-name-part-type="genus" reg="Limacocera">Limacocera</tp:taxon-name-part>
                <tp:taxon-name-part taxon-name-part-type="species" reg="pachycera">pachycera</tp:taxon-name-part>
              </tp:taxon-name><comment>(Hampson): <xref ref-type="bibr" rid="B2">Hering 1931</xref>: 674.</comment></tp:nomenclature-citation></tp:nomenclature-citation-list></tp:nomenclature><tp:treatment-sec sec-type="material" id="SECID0ELBBG"><title>Material examined.</title><p>1♂, China, Xizang Autonomous Region, Linzhi (= Nyingchi) City, Motuo (= Medog) County, Beibeng Countryside, Dergong village, 25.V–4.VI.2021, HL. Han leg., genit. prep. WuJ-555-1 (<abbrev xmlns:xlink="http://www.w3.org/1999/xlink" content-type="institution" xlink:title="Northeast Forestry University" id="ABBRID0ERBBG" xlink:type="simple">NEFU</abbrev>).</p></tp:treatment-sec><tp:treatment-sec sec-type="diagnosis" id="SECID0EWBBG"><title>Diagnosis.</title><p>The differences between <italic><tp:taxon-name><tp:taxon-name-part taxon-name-part-type="genus" reg="Limacocera">L.</tp:taxon-name-part><tp:taxon-name-part taxon-name-part-type="species" reg="pachycera">pachycera</tp:taxon-name-part></tp:taxon-name></italic> (Fig. <xref ref-type="fig" rid="F2">13</xref>) and its congener <italic><tp:taxon-name><tp:taxon-name-part taxon-name-part-type="genus" reg="Limacocera">L.</tp:taxon-name-part><tp:taxon-name-part taxon-name-part-type="species" reg="hel">hel</tp:taxon-name-part></tp:taxon-name></italic> (Fig. <xref ref-type="fig" rid="F2">14</xref>) are that the former is larger than the latter; the dent of the postmedial line incurved above the cell, whereas the same dent in <italic><tp:taxon-name><tp:taxon-name-part taxon-name-part-type="genus" reg="Limacocera">L.</tp:taxon-name-part><tp:taxon-name-part taxon-name-part-type="species" reg="hel">hel</tp:taxon-name-part></tp:taxon-name></italic> is deeper and incurved below the cell.</p><p>The male genitalia of <italic><tp:taxon-name><tp:taxon-name-part taxon-name-part-type="genus" reg="Limacocera">L.</tp:taxon-name-part><tp:taxon-name-part taxon-name-part-type="species" reg="pachycera">pachycera</tp:taxon-name-part></tp:taxon-name></italic> (Fig. <xref ref-type="fig" rid="F4">27</xref>) bear a long, robust, strongly sclerotized uncus; the gnathos is straight and pointed apically; the valva is narrow. However, in <italic><tp:taxon-name><tp:taxon-name-part taxon-name-part-type="genus" reg="Limacocera">L.</tp:taxon-name-part><tp:taxon-name-part taxon-name-part-type="species" reg="hel">hel</tp:taxon-name-part></tp:taxon-name></italic> (Fig. <xref ref-type="fig" rid="F4">28</xref>), the uncus is small and divided into two asymmetrical parts; the gnathos is slender, sinuous, and longer than <italic><tp:taxon-name><tp:taxon-name-part taxon-name-part-type="genus" reg="Limacocera">L.</tp:taxon-name-part><tp:taxon-name-part taxon-name-part-type="species" reg="pachycera">pachycera</tp:taxon-name-part></tp:taxon-name></italic>; the valva is broad.</p></tp:treatment-sec><tp:treatment-sec sec-type="Bionomics" id="SECID0EQEBG"><title>Bionomics.</title><p>The single male specimen was collected in late May to early June at an altitude of 1,450 m a.s.l. in a subtropical forest (Fig. <xref ref-type="fig" rid="F6">30</xref>).</p></tp:treatment-sec><tp:treatment-sec sec-type="distribution" id="SECID0E1EBG"><title>Distribution.</title><p>China (Xizang), India.</p><sec sec-type="﻿Checklist of the treated genera with distribution data" id="SECID0E6EBG"><title>﻿Checklist of the treated genera with distribution data</title><p><italic><tp:taxon-name><tp:taxon-name-part taxon-name-part-type="genus" reg="Kitanola">Kitanola</tp:taxon-name-part></tp:taxon-name></italic> Matsumura, 1925</p><p><italic><tp:taxon-name><tp:taxon-name-part taxon-name-part-type="genus" reg="Kitanola">K.</tp:taxon-name-part><tp:taxon-name-part taxon-name-part-type="species" reg="uncula">uncula</tp:taxon-name-part></tp:taxon-name></italic> (Staudinger, 1887) (China: Heilongjiang; Japan; Korean peninsula; Russia: south-eastern Siberia, Sakhalin)</p><p>= <italic><tp:taxon-name><tp:taxon-name-part taxon-name-part-type="genus" reg="Kitanola">K.</tp:taxon-name-part><tp:taxon-name-part taxon-name-part-type="species" reg="sachalinensis">sachalinensis</tp:taxon-name-part></tp:taxon-name></italic> Matsumura, 1925</p><p>= <italic><tp:taxon-name><tp:taxon-name-part taxon-name-part-type="genus" reg="Microcampa">Microcampa</tp:taxon-name-part><tp:taxon-name-part taxon-name-part-type="species" reg="suzukii">suzukii</tp:taxon-name-part></tp:taxon-name></italic> Matsumura, 1931</p><p>= <italic><tp:taxon-name><tp:taxon-name-part taxon-name-part-type="genus" reg="Microcampa">Microcampa</tp:taxon-name-part><tp:taxon-name-part taxon-name-part-type="species" reg="corana">corana</tp:taxon-name-part></tp:taxon-name></italic> Matsumura, 1931</p><p><italic><tp:taxon-name><tp:taxon-name-part taxon-name-part-type="genus" reg="Kitanola">K.</tp:taxon-name-part><tp:taxon-name-part taxon-name-part-type="species" reg="masayukii">masayukii</tp:taxon-name-part></tp:taxon-name></italic> Sasaki, 1998 (Japan)</p><p><italic><tp:taxon-name><tp:taxon-name-part taxon-name-part-type="genus" reg="Kitanola">K.</tp:taxon-name-part><tp:taxon-name-part taxon-name-part-type="species" reg="meridiana">meridiana</tp:taxon-name-part></tp:taxon-name></italic> Sasaki, 1998 (Japan)</p><p><italic><tp:taxon-name><tp:taxon-name-part taxon-name-part-type="genus" reg="Kitanola">K.</tp:taxon-name-part><tp:taxon-name-part taxon-name-part-type="species" reg="albigrisea">albigrisea</tp:taxon-name-part></tp:taxon-name></italic> Wu &amp; Fang, 2008 (China: Shaanxi, Gansu, Henan, Sichuan)</p><p><italic><tp:taxon-name><tp:taxon-name-part taxon-name-part-type="genus" reg="Kitanola">K.</tp:taxon-name-part><tp:taxon-name-part taxon-name-part-type="species" reg="brachygnatha">brachygnatha</tp:taxon-name-part></tp:taxon-name></italic> Wu &amp; Fang, 2008 (China: Yunnan)</p><p><italic><tp:taxon-name><tp:taxon-name-part taxon-name-part-type="genus" reg="Kitanola">K.</tp:taxon-name-part><tp:taxon-name-part taxon-name-part-type="species" reg="caii">caii</tp:taxon-name-part></tp:taxon-name></italic> Wu &amp; Fang, 2008 (China: Anhui, Henan, Gansu; Japan)</p><p><italic><tp:taxon-name><tp:taxon-name-part taxon-name-part-type="genus" reg="Kitanola">K.</tp:taxon-name-part><tp:taxon-name-part taxon-name-part-type="species" reg="eurygnatha">eurygnatha</tp:taxon-name-part></tp:taxon-name></italic> Wu &amp; Fang, 2008 (China: Zhejiang, Jiangxi, Hunan, Guangdong)</p><p><italic><tp:taxon-name><tp:taxon-name-part taxon-name-part-type="genus" reg="Kitanola">K.</tp:taxon-name-part><tp:taxon-name-part taxon-name-part-type="species" reg="linea">linea</tp:taxon-name-part></tp:taxon-name></italic> Wu &amp; Fang, 2008 (China: Hubei, Sichuan, Guangxi)</p><p><italic><tp:taxon-name><tp:taxon-name-part taxon-name-part-type="genus" reg="Kitanola">K.</tp:taxon-name-part><tp:taxon-name-part taxon-name-part-type="species" reg="spina">spina</tp:taxon-name-part></tp:taxon-name></italic> Wu &amp; Fang, 2008 (China: Shaanxi, Sichuan, Chongqing, Hubei, Guizhou)</p><p><italic><tp:taxon-name><tp:taxon-name-part taxon-name-part-type="genus" reg="Kitanola">K.</tp:taxon-name-part><tp:taxon-name-part taxon-name-part-type="species" reg="spinula">spinula</tp:taxon-name-part></tp:taxon-name></italic> Wu &amp; Fang, 2008 (China: Zhejiang, Anhui, Jiangxi, Hunan)</p><p><italic><tp:taxon-name><tp:taxon-name-part taxon-name-part-type="genus" reg="Kitanola">K.</tp:taxon-name-part><tp:taxon-name-part taxon-name-part-type="species" reg="shilinensis">shilinensis</tp:taxon-name-part></tp:taxon-name></italic> sp. nov. (China: Yunnan)</p><p><italic><tp:taxon-name><tp:taxon-name-part taxon-name-part-type="genus" reg="Kitanola">K.</tp:taxon-name-part><tp:taxon-name-part taxon-name-part-type="species" reg="eleganta">eleganta</tp:taxon-name-part></tp:taxon-name></italic> sp. nov. (China: Xizang)</p><p><italic><tp:taxon-name><tp:taxon-name-part taxon-name-part-type="genus" reg="Euphlyctinides">Euphlyctinides</tp:taxon-name-part></tp:taxon-name></italic> Hering, 1931</p><p><italic><tp:taxon-name><tp:taxon-name-part taxon-name-part-type="genus" reg="Euphlyctinides">E.</tp:taxon-name-part><tp:taxon-name-part taxon-name-part-type="species" reg="albifusum">albifusum</tp:taxon-name-part></tp:taxon-name></italic> (Hampson, 1892) (China: Xizang; India; Bhutan; Nepal)</p><p>= <italic><tp:taxon-name><tp:taxon-name-part taxon-name-part-type="genus" reg="Euphlyctinides">E.</tp:taxon-name-part><tp:taxon-name-part taxon-name-part-type="species" reg="rava">rava</tp:taxon-name-part></tp:taxon-name></italic> Hering, 1931</p><p><italic><tp:taxon-name><tp:taxon-name-part taxon-name-part-type="genus" reg="Euphlyctinidis">E.</tp:taxon-name-part><tp:taxon-name-part taxon-name-part-type="species" reg="indi">indi</tp:taxon-name-part></tp:taxon-name></italic> Solovyev, 2009 (China: Xizang; India)</p><p><italic><tp:taxon-name><tp:taxon-name-part taxon-name-part-type="genus" reg="Euphlyctinides">E.</tp:taxon-name-part><tp:taxon-name-part taxon-name-part-type="species" reg="aeneola">aeneola</tp:taxon-name-part></tp:taxon-name></italic> Solovyev, 2009 (China: Yunnan; Thailand)</p><p><italic><tp:taxon-name><tp:taxon-name-part taxon-name-part-type="genus" reg="Euphlyctinides">E.</tp:taxon-name-part><tp:taxon-name-part taxon-name-part-type="species" reg="laika">laika</tp:taxon-name-part></tp:taxon-name></italic> Solovyev &amp; Witt, 2009 (Vietnam)</p><p><italic><tp:taxon-name><tp:taxon-name-part taxon-name-part-type="genus" reg="Euphlyctinides">E.</tp:taxon-name-part><tp:taxon-name-part taxon-name-part-type="species" reg="pseudolaika">pseudolaika</tp:taxon-name-part></tp:taxon-name></italic> sp. nov. (China: Yunnan)</p><p><italic><tp:taxon-name><tp:taxon-name-part taxon-name-part-type="genus" reg="Fignya">Fignya</tp:taxon-name-part></tp:taxon-name></italic> Solovyev &amp; Witt, 2009</p><p><italic><tp:taxon-name><tp:taxon-name-part taxon-name-part-type="genus" reg="Fignya">F.</tp:taxon-name-part><tp:taxon-name-part taxon-name-part-type="species" reg="melkaya">melkaya</tp:taxon-name-part></tp:taxon-name></italic> Solovyev &amp; Witt, 2009 (China: Sichuan; Vietnam)</p><p><italic><tp:taxon-name><tp:taxon-name-part taxon-name-part-type="genus" reg="Fignya">F.</tp:taxon-name-part><tp:taxon-name-part taxon-name-part-type="species" reg="ravalba">ravalba</tp:taxon-name-part></tp:taxon-name></italic> sp. nov. (China: Xizang)</p><p><italic><tp:taxon-name><tp:taxon-name-part taxon-name-part-type="genus" reg="Limacocera">Limacocera</tp:taxon-name-part></tp:taxon-name></italic> Hering, 1931</p><p><italic><tp:taxon-name><tp:taxon-name-part taxon-name-part-type="genus" reg="Limacocera">L.</tp:taxon-name-part><tp:taxon-name-part taxon-name-part-type="species" reg="pachycera">pachycera</tp:taxon-name-part></tp:taxon-name></italic> (Hampson, 1897) (China: Xizang; India)</p><p><italic><tp:taxon-name><tp:taxon-name-part taxon-name-part-type="genus" reg="Limacocera">L.</tp:taxon-name-part><tp:taxon-name-part taxon-name-part-type="species" reg="hel">hel</tp:taxon-name-part></tp:taxon-name></italic> Hering, 1931 (China: Guangdong, Chongqing, Hunan; Vietnam)</p></sec></tp:treatment-sec><tp:treatment-sec><!--Section generated to contain objects referenced in tp:taxon-treatment.--><fig id="F2" position="float" orientation="portrait"><object-id xmlns:xlink="http://www.w3.org/1999/xlink" content-type="doi" xlink:type="simple">10.3897/zookeys.1123.77217.figures7-14</object-id><object-id xmlns:xlink="http://www.w3.org/1999/xlink" content-type="arpha" xlink:type="simple">15B7A40C-732E-5F64-B44D-85F06C0201CA</object-id><label>Figures 7–14.</label><caption><p>Male adults <bold>7</bold><italic><tp:taxon-name><tp:taxon-name-part taxon-name-part-type="genus" reg="Euphlyctinides">Euphlyctinides</tp:taxon-name-part><tp:taxon-name-part taxon-name-part-type="species" reg="pseudolaika">pseudolaika</tp:taxon-name-part></tp:taxon-name></italic> sp. nov., holotype, Yunnan, China (<abbrev xmlns:xlink="http://www.w3.org/1999/xlink" content-type="institution" xlink:title="Northeast Forestry University" id="ABBRID0EAZAE" xlink:type="simple">NEFU</abbrev>) <bold>8</bold><italic><tp:taxon-name><tp:taxon-name-part taxon-name-part-type="genus" reg="Euphlyctinides">E.</tp:taxon-name-part><tp:taxon-name-part taxon-name-part-type="species" reg="pseudolaika">pseudolaika</tp:taxon-name-part></tp:taxon-name></italic> sp. nov., paratype, Yunnan, China (<abbrev xmlns:xlink="http://www.w3.org/1999/xlink" content-type="institution" xlink:title="Northeast Forestry University" id="ABBRID0ESZAE" xlink:type="simple">NEFU</abbrev>) <bold>9</bold><italic><tp:taxon-name><tp:taxon-name-part taxon-name-part-type="genus" reg="Euphlyctinides">E.</tp:taxon-name-part><tp:taxon-name-part taxon-name-part-type="species" reg="laika">laika</tp:taxon-name-part></tp:taxon-name></italic> Solovyev &amp; Witt, 2009, Nghe An, Vietnam <bold>10</bold><italic><tp:taxon-name><tp:taxon-name-part taxon-name-part-type="genus" reg="Euphlyctinidis">E.</tp:taxon-name-part><tp:taxon-name-part taxon-name-part-type="species" reg="indi">indi</tp:taxon-name-part></tp:taxon-name></italic> Solovyev, 2009, Xizang, China (<abbrev xmlns:xlink="http://www.w3.org/1999/xlink" content-type="institution" xlink:title="Northeast Forestry University" id="ABBRID0ER1AE" xlink:type="simple">NEFU</abbrev>) <bold>11</bold><italic><tp:taxon-name><tp:taxon-name-part taxon-name-part-type="genus" reg="Fignya">Fignya</tp:taxon-name-part><tp:taxon-name-part taxon-name-part-type="species" reg="ravalba">ravalba</tp:taxon-name-part></tp:taxon-name></italic> sp. nov., holotype, Xizang, China (<abbrev xmlns:xlink="http://www.w3.org/1999/xlink" content-type="institution" xlink:title="Northeast Forestry University" id="ABBRID0ED2AE" xlink:type="simple">NEFU</abbrev>) <bold>12</bold><italic><tp:taxon-name><tp:taxon-name-part taxon-name-part-type="genus" reg="Fignya">F.</tp:taxon-name-part><tp:taxon-name-part taxon-name-part-type="species" reg="melkaya">melkaya</tp:taxon-name-part></tp:taxon-name></italic> Solovyev &amp; Witt, 2009, holotype, Lào Cai, Vietnam (<abbrev xmlns:xlink="http://www.w3.org/1999/xlink" content-type="institution" xlink:title="Museum Witt München" id="ABBRID0EV2AE" xlink:type="simple">MWM</abbrev>/<named-content xmlns:xlink="http://www.w3.org/1999/xlink" content-type="dwc:institutional_code" xlink:title="Zoologische Staatssammlung München, Munich, Germany" xlink:href="http://grbio.org/institution/zoologische-staatssammlung" xlink:type="simple">ZSM</named-content>) <bold>13</bold><italic><tp:taxon-name><tp:taxon-name-part taxon-name-part-type="genus" reg="Limacocera">Limacocera</tp:taxon-name-part><tp:taxon-name-part taxon-name-part-type="species" reg="pachycera">pachycera</tp:taxon-name-part></tp:taxon-name></italic> (Hampson, 1897), Xizang, China (<abbrev xmlns:xlink="http://www.w3.org/1999/xlink" content-type="institution" xlink:title="Northeast Forestry University" id="ABBRID0EM3AE" xlink:type="simple">NEFU</abbrev>) <bold>14</bold><italic><tp:taxon-name><tp:taxon-name-part taxon-name-part-type="genus" reg="Limacocera">L.</tp:taxon-name-part><tp:taxon-name-part taxon-name-part-type="species" reg="hel">hel</tp:taxon-name-part></tp:taxon-name></italic> Hering, 1931, Chongqing, China (<abbrev xmlns:xlink="http://www.w3.org/1999/xlink" content-type="institution" xlink:title="Northeast Forestry University" id="ABBRID0E53AE" xlink:type="simple">NEFU</abbrev>). Scale bars: 5 mm.</p></caption><graphic xmlns:xlink="http://www.w3.org/1999/xlink" xlink:href="zookeys-1123-205_article-77217__-g002.jpg" position="float" orientation="portrait" xlink:type="simple" id="oo_753992.jpg"><uri content-type="original_file" xlink:type="simple">https://binary.pensoft.net/fig/753992</uri></graphic></fig><fig id="F4" position="float" orientation="portrait"><object-id xmlns:xlink="http://www.w3.org/1999/xlink" content-type="doi" xlink:type="simple">10.3897/zookeys.1123.77217.figures21-28</object-id><object-id xmlns:xlink="http://www.w3.org/1999/xlink" content-type="arpha" xlink:type="simple">15B1634E-B260-539D-81D3-5777A307CD9B</object-id><label>Figures 21–28.</label><caption><p>Male genitalia <bold>21</bold><italic><tp:taxon-name><tp:taxon-name-part taxon-name-part-type="genus" reg="Euphlyctinides">Euphlyctinides</tp:taxon-name-part><tp:taxon-name-part taxon-name-part-type="species" reg="pseudolaika">pseudolaika</tp:taxon-name-part></tp:taxon-name></italic> sp. nov., holotype, Yunnan, China, genit. prep. WuJ-177-1 (<abbrev xmlns:xlink="http://www.w3.org/1999/xlink" content-type="institution" xlink:title="Northeast Forestry University" id="ABBRID0EVPAG" xlink:type="simple">NEFU</abbrev>) <bold>22</bold><italic><tp:taxon-name><tp:taxon-name-part taxon-name-part-type="genus" reg="Euphlyctinides">E.</tp:taxon-name-part><tp:taxon-name-part taxon-name-part-type="species" reg="pseudolaika">pseudolaika</tp:taxon-name-part></tp:taxon-name></italic> sp. nov., paratype, Yunnan, China, genit. prep. WuJ-702-1 (<abbrev xmlns:xlink="http://www.w3.org/1999/xlink" content-type="institution" xlink:title="Northeast Forestry University" id="ABBRID0EHQAG" xlink:type="simple">NEFU</abbrev>) <bold>23</bold><italic><tp:taxon-name><tp:taxon-name-part taxon-name-part-type="genus" reg="Euphlyctinides">E.</tp:taxon-name-part><tp:taxon-name-part taxon-name-part-type="species" reg="laika">laika</tp:taxon-name-part></tp:taxon-name></italic> Solovyev &amp; Witt, 2009, paratype, Nghe An, Vietnam, genit. prep. 0061 (<abbrev xmlns:xlink="http://www.w3.org/1999/xlink" xlink:title="collection of Alexey V. Solovyev, Ulyanovsk, Russia" id="ABBRID0EZQAG" xlink:type="simple">CASU</abbrev>) <bold>24</bold><italic><tp:taxon-name><tp:taxon-name-part taxon-name-part-type="genus" reg="Euphlyctinidis">E.</tp:taxon-name-part><tp:taxon-name-part taxon-name-part-type="species" reg="indi">indi</tp:taxon-name-part></tp:taxon-name></italic> Solovyev, 2009, Xizang, China, genit. prep. WuJ-552-1 (<abbrev xmlns:xlink="http://www.w3.org/1999/xlink" content-type="institution" xlink:title="Northeast Forestry University" id="ABBRID0EKRAG" xlink:type="simple">NEFU</abbrev>) <bold>25</bold><italic><tp:taxon-name><tp:taxon-name-part taxon-name-part-type="genus" reg="Fignya">Fignya</tp:taxon-name-part><tp:taxon-name-part taxon-name-part-type="species" reg="ravalba">ravalba</tp:taxon-name-part></tp:taxon-name></italic> sp. nov., holotype, Xizang, China, genit. prep. WuJ-572-1 (<abbrev xmlns:xlink="http://www.w3.org/1999/xlink" content-type="institution" xlink:title="Northeast Forestry University" id="ABBRID0E3RAG" xlink:type="simple">NEFU</abbrev>) <bold>26</bold><italic><tp:taxon-name><tp:taxon-name-part taxon-name-part-type="genus" reg="Fignya">F.</tp:taxon-name-part><tp:taxon-name-part taxon-name-part-type="species" reg="melkaya">melkaya</tp:taxon-name-part></tp:taxon-name></italic> Solovyev &amp; Witt, 2009, holotype, Lào Cai, Vietnam, genit. prep. 14047 (<abbrev xmlns:xlink="http://www.w3.org/1999/xlink" content-type="institution" xlink:title="Museum Witt München" id="ABBRID0EOSAG" xlink:type="simple">MWM</abbrev>/<named-content xmlns:xlink="http://www.w3.org/1999/xlink" content-type="dwc:institutional_code" xlink:title="Zoologische Staatssammlung München, Munich, Germany" xlink:href="http://grbio.org/institution/zoologische-staatssammlung" xlink:type="simple">ZSM</named-content>) <bold>27</bold><italic><tp:taxon-name><tp:taxon-name-part taxon-name-part-type="genus" reg="Limacocera">Limacocera</tp:taxon-name-part><tp:taxon-name-part taxon-name-part-type="species" reg="pachycera">pachycera</tp:taxon-name-part></tp:taxon-name></italic> (Hampson, 1897), Xizang, China, genit. prep. WuJ-555-1 (<abbrev xmlns:xlink="http://www.w3.org/1999/xlink" content-type="institution" xlink:title="Northeast Forestry University" id="ABBRID0EFTAG" xlink:type="simple">NEFU</abbrev>) <bold>28</bold><italic><tp:taxon-name><tp:taxon-name-part taxon-name-part-type="genus" reg="Limacocera">L.</tp:taxon-name-part><tp:taxon-name-part taxon-name-part-type="species" reg="hel">hel</tp:taxon-name-part></tp:taxon-name></italic> Hering, 1931, Chongqing, China, genit. prep. WuJ-287-1 (<abbrev xmlns:xlink="http://www.w3.org/1999/xlink" content-type="institution" xlink:title="Northeast Forestry University" id="ABBRID0EXTAG" xlink:type="simple">NEFU</abbrev>).</p></caption><graphic xmlns:xlink="http://www.w3.org/1999/xlink" xlink:href="zookeys-1123-205_article-77217__-g004.jpg" position="float" orientation="portrait" xlink:type="simple" id="oo_753994.jpg"><uri content-type="original_file" xlink:type="simple">https://binary.pensoft.net/fig/753994</uri></graphic></fig><fig id="F6" position="float" orientation="portrait"><object-id xmlns:xlink="http://www.w3.org/1999/xlink" content-type="doi" xlink:type="simple">10.3897/zookeys.1123.77217.figures30-33</object-id><object-id xmlns:xlink="http://www.w3.org/1999/xlink" content-type="arpha" xlink:type="simple">04BE6E96-87FF-5340-9767-CF616E603163</object-id><label>Figures 30–33.</label><caption><p>Biotopes of <tp:taxon-name><tp:taxon-name-part taxon-name-part-type="family">Limacodidae</tp:taxon-name-part></tp:taxon-name><bold>30, 31</bold> China, Xizang, Motuo County: <bold>30</bold> Beibeng Countryside, Dergong Village, biotope of <italic><tp:taxon-name><tp:taxon-name-part taxon-name-part-type="genus" reg="Fignya">Fignya</tp:taxon-name-part><tp:taxon-name-part taxon-name-part-type="species" reg="ravalba">ravalba</tp:taxon-name-part></tp:taxon-name></italic> sp. nov., <italic><tp:taxon-name><tp:taxon-name-part taxon-name-part-type="genus" reg="Euphlyctinidis">Euphlyctinidis</tp:taxon-name-part><tp:taxon-name-part taxon-name-part-type="species" reg="indi">indi</tp:taxon-name-part></tp:taxon-name></italic> Solovyev, 2009 and <italic><tp:taxon-name><tp:taxon-name-part taxon-name-part-type="genus" reg="Limacocera">Limacocera</tp:taxon-name-part><tp:taxon-name-part taxon-name-part-type="species" reg="pachycera">pachycera</tp:taxon-name-part></tp:taxon-name></italic> (Hampson, 1897), photo by HL. Han <bold>31</bold> Gedang Countryside, biotope of <italic><tp:taxon-name><tp:taxon-name-part taxon-name-part-type="genus" reg="Kitanola">Kitanola</tp:taxon-name-part><tp:taxon-name-part taxon-name-part-type="species" reg="eleganta">eleganta</tp:taxon-name-part></tp:taxon-name></italic> sp. nov. and <italic><tp:taxon-name><tp:taxon-name-part taxon-name-part-type="genus" reg="Euphlyctinidis">E.</tp:taxon-name-part><tp:taxon-name-part taxon-name-part-type="species" reg="indi">indi</tp:taxon-name-part></tp:taxon-name></italic>, photographs by J. Wu. <bold>32, 33</bold> China, Prov. Yunnan: <bold>32</bold> Kunming City, Shilin County, Changhu Town, Changhu wetland park, biotope of <italic><tp:taxon-name><tp:taxon-name-part taxon-name-part-type="genus" reg="Kitanola">K.</tp:taxon-name-part><tp:taxon-name-part taxon-name-part-type="species" reg="shilinensis">shilinensis</tp:taxon-name-part></tp:taxon-name></italic> sp. nov., photo by KL. Wu <bold>33</bold> Pu’er City, Manxieba Village, biotope of <italic><tp:taxon-name><tp:taxon-name-part taxon-name-part-type="genus" reg="Euphlyctinides">E.</tp:taxon-name-part><tp:taxon-name-part taxon-name-part-type="species" reg="pseudolaika">pseudolaika</tp:taxon-name-part></tp:taxon-name></italic> sp. nov., photographs by HL. Han.</p></caption><graphic xmlns:xlink="http://www.w3.org/1999/xlink" xlink:href="zookeys-1123-205_article-77217__-g006.jpg" position="float" orientation="portrait" xlink:type="simple" id="oo_753997.jpg"><uri content-type="original_file" xlink:type="simple">https://binary.pensoft.net/fig/753997</uri></graphic></fig></tp:treatment-sec><ref-list><ref id="B2"><mixed-citation xmlns:xlink="http://www.w3.org/1999/xlink" xlink:type="simple"><person-group><name name-style="western"><surname>Hering</surname><given-names>M</given-names></name></person-group> (<year>1931</year>) <article-title><tp:taxon-name><tp:taxon-name-part taxon-name-part-type="family">Limacodidae</tp:taxon-name-part></tp:taxon-name> (<tp:taxon-name><tp:taxon-name-part taxon-name-part-type="family">Cochliopodidae</tp:taxon-name-part></tp:taxon-name>).</article-title> In: <person-group><name name-style="western"><surname>Seitz</surname><given-names>A</given-names></name></person-group> (<role>Ed.</role>) <issue-title>Die Gross-Schmetterlinge der Erde.</issue-title><source>Vol. 10. Alfred Kerner Verlag, Stuttgart</source>, <fpage>665</fpage>–<lpage>728</lpage>.</mixed-citation></ref></ref-list></tp:taxon-treatment>
